# Supplementary material for: Location Isn’t Everything: Timing of Spawning Aggregations Optimizes Larval Replenishment
Source: PLoS One. 2015 Jun 23;10(6):e0130694. doi: 10.1371/journal.pone.0130694 (PMC4477890; doi:10.1371/journal.pone.0130694)
Supplement: S1 Data — This zip file contains six files: (i) daily_exp_releaseFile.txt and montly_exp_releaseFile.txt are the Connectivity Modeling System (CMS) release files for our daily and monthly simulations; (ii) expReleaseLocations.csv lists the polygon number, latitude, and longitude of the spawning locations used in this study; and (iii) confile_daily_exp.csv and confile_monthly_exp.csv are the daily and monthly connectivity output files from the CMS. The release and connectivity files are, respectively, the standard input and output files for the CMS, and further information about the structure of these files is given in the CMS documentation (Paris et al 2013). The connectivity files are the data analyzed for Figs 2 and 3 and Table 1; the release files give all of the information necessary to re-run the simulations. (ZIP) [file pone.0130694.s002.zip]

Archive with 6 entries (5 files):
- DATA/
- DATA/confile_daily_exp.csv
- DATA/confile_monthly_exp.csv
- DATA/daily_exp_releaseFile.txt
- DATA/expReleaseLocations.csv
- DATA/monthly_exp_releaseFile.txt
