# Supplementary material for: Location Isn’t Everything: Timing of Spawning Aggregations Optimizes Larval Replenishment
Source: PLoS One. 2015 Jun 23;10(6):e0130694. doi: 10.1371/journal.pone.0130694 (PMC4477890; doi:10.1371/journal.pone.0130694)
Supplement: S1 Data — This zip file contains six files: (i) daily_exp_releaseFile.txt and montly_exp_releaseFile.txt are the Connectivity Modeling System (CMS) release files for our daily and monthly simulations; (ii) expReleaseLocations.csv lists the polygon number, latitude, and longitude of the spawning locations used in this study; and (iii) confile_daily_exp.csv and confile_monthly_exp.csv are the daily and monthly connectivity output files from the CMS. The release and connectivity files are, respectively, the standard input and output files for the CMS, and further information about the structure of these files is given in the CMS documentation (Paris et al 2013). The connectivity files are the data analyzed for Figs 2 and 3 and Table 1; the release files give all of the information necessary to re-run the simulations. (ZIP) [file pone.0130694.s002.zip › DATA/confile_monthly_exp.csv]

2537	2446	2004	2	15	2.4192e+06	25	2004	1	18
2537	2633	2004	2	15	2.4192e+06	20	2004	1	18
2537	3197	2004	2	15	2.4192e+06	25	2004	1	18
2537	3189	2004	2	15	2.4192e+06	15	2004	1	18
2537	3175	2004	2	15	2.4192e+06	15	2004	1	18
2537	2541	2004	2	15	2.4192e+06	15	2004	1	18
2537	2445	2004	2	15	2.4192e+06	15	2004	1	18
2537	3186	2004	2	15	2.4192e+06	20	2004	1	18
2537	2599	2004	2	15	2.4192e+06	15	2004	1	18
2537	3175	2004	2	15	2.4192e+06	15	2004	1	18
2537	3197	2004	2	15	2.4192e+06	25	2004	1	18
2537	3188	2004	2	15	2.4192e+06	25	2004	1	18
2537	2913	2004	2	15	2.4192e+06	15	2004	1	18
2537	3189	2004	2	15	2.4192e+06	20	2004	1	18
2537	3168	2004	2	15	2.4192e+06	15	2004	1	18
2537	3180	2004	2	15	2.4192e+06	20	2004	1	18
2537	3197	2004	2	15	2.4192e+06	20	2004	1	18
2537	2913	2004	2	15	2.4192e+06	15	2004	1	18
2537	3197	2004	2	15	2.4192e+06	25	2004	1	18
2537	3184	2004	2	15	2.4192e+06	20	2004	1	18
2537	2926	2004	2	15	2.4192e+06	15	2004	1	18
2537	3197	2004	2	15	2.4192e+06	20	2004	1	18
2537	3197	2004	2	15	2.4192e+06	25	2004	1	18
2537	2599	2004	2	15	2.4192e+06	20	2004	1	18
2537	3187	2004	2	15	2.4192e+06	20	2004	1	18
2537	3189	2004	2	15	2.4192e+06	25	2004	1	18
2537	2913	2004	2	15	2.4192e+06	20	2004	1	18
2537	2489	2004	2	15	2.4192e+06	20	2004	1	18
2537	2913	2004	2	15	2.4192e+06	20	2004	1	18
2537	2633	2004	2	15	2.4192e+06	20	2004	1	18
2537	2621	2004	2	15	2.4192e+06	20	2004	1	18
2537	2488	2004	2	15	2.4192e+06	15	2004	1	18
2537	2541	2004	2	15	2.4192e+06	20	2004	1	18
2537	3190	2004	2	15	2.4192e+06	15	2004	1	18
2537	2515	2004	2	15	2.4192e+06	20	2004	1	18
2537	2445	2004	2	15	2.4192e+06	20	2004	1	18
2537	2446	2004	2	15	2.4192e+06	20	2004	1	18
2537	2543	2004	2	15	2.4192e+06	20	2004	1	18
2537	2543	2004	2	15	2.4192e+06	20	2004	1	18
2537	2490	2004	2	15	2.4192e+06	20	2004	1	18
2537	2575	2004	2	15	2.4192e+06	20	2004	1	18
2537	2489	2004	2	15	2.4192e+06	20	2004	1	18
2537	3197	2004	2	15	2.4192e+06	20	2004	1	18
2537	3187	2004	2	15	2.4192e+06	20	2004	1	18
2537	3175	2004	2	15	2.4192e+06	20	2004	1	18
2537	3186	2004	2	15	2.4192e+06	20	2004	1	18
2537	2539	2004	2	15	2.4192e+06	20	2004	1	18
2537	3197	2004	2	15	2.4192e+06	20	2004	1	18
2537	2621	2004	2	15	2.4192e+06	15	2004	1	18
2537	3187	2004	2	15	2.4192e+06	20	2004	1	18
2537	2623	2004	2	15	2.4192e+06	15	2004	1	18
2537	2542	2004	2	15	2.4192e+06	15	2004	1	18
2537	3197	2004	2	15	2.4192e+06	20	2004	1	18
2537	3168	2004	2	15	2.4192e+06	20	2004	1	18
2537	2539	2004	2	15	2.4192e+06	20	2004	1	18
2537	2681	2004	2	15	2.4192e+06	25	2004	1	18
2537	2514	2004	2	15	2.4192e+06	25	2004	1	18
2537	3188	2004	2	15	2.4192e+06	15	2004	1	18
2537	2446	2004	2	15	2.4192e+06	25	2004	1	18
2537	2487	2004	2	15	2.4192e+06	20	2004	1	18
2537	3187	2004	2	15	2.4192e+06	25	2004	1	18
2537	2599	2004	2	15	2.4192e+06	25	2004	1	18
2537	3180	2004	2	15	2.4192e+06	15	2004	1	18
2537	3187	2004	2	15	2.4192e+06	20	2004	1	18
2537	2487	2004	2	15	2.4192e+06	20	2004	1	18
2537	2633	2004	2	15	2.4192e+06	20	2004	1	18
2537	2515	2004	2	15	2.4192e+06	20	2004	1	18
2537	2681	2004	2	15	2.4192e+06	15	2004	1	18
2537	3197	2004	2	15	2.4192e+06	20	2004	1	18
2537	3195	2004	2	15	2.4192e+06	15	2004	1	18
2537	2652	2004	2	15	2.4192e+06	20	2004	1	18
2537	3197	2004	2	15	2.4192e+06	20	2004	1	18
2537	3190	2004	2	15	2.4192e+06	15	2004	1	18
2537	3195	2004	2	15	2.4192e+06	20	2004	1	18
2537	2490	2004	2	15	2.4192e+06	15	2004	1	18
2537	2633	2004	2	15	2.4192e+06	20	2004	1	18
2537	2652	2004	2	15	2.4192e+06	15	2004	1	18
2537	3197	2004	2	15	2.4192e+06	15	2004	1	18
2537	2913	2004	2	15	2.4192e+06	15	2004	1	18
2537	2446	2004	2	15	2.4192e+06	15	2004	1	18
2537	3187	2004	2	15	2.4192e+06	15	2004	1	18
2537	3179	2004	2	15	2.4192e+06	15	2004	1	18
2537	2653	2004	2	15	2.4192e+06	20	2004	1	18
2537	2490	2004	2	15	2.4192e+06	20	2004	1	18
2537	3187	2004	2	15	2.4192e+06	15	2004	1	18
2537	2541	2004	2	15	2.4192e+06	20	2004	1	18
2537	2926	2004	2	15	2.4192e+06	15	2004	1	18
2537	2445	2004	2	15	2.4192e+06	15	2004	1	18
2537	2540	2004	2	15	2.4192e+06	15	2004	1	18
2537	2652	2004	2	15	2.4192e+06	20	2004	1	18
2537	2543	2004	2	15	2.4192e+06	15	2004	1	18
2537	2599	2004	2	15	2.4192e+06	15	2004	1	18
2537	3197	2004	2	15	2.4192e+06	20	2004	1	18
2537	2926	2004	2	15	2.4192e+06	15	2004	1	18
2537	3178	2004	2	15	2.4192e+06	20	2004	1	18
2537	2445	2004	2	15	2.4192e+06	20	2004	1	18
2537	2445	2004	2	15	2.4192e+06	20	2004	1	18
2537	2883	2004	2	15	2.4192e+06	20	2004	1	18
2537	2539	2004	2	15	2.4192e+06	15	2004	1	18
2537	2446	2004	2	15	2.4192e+06	25	2004	1	18
2537	2516	2004	2	15	2.4192e+06	15	2004	1	18
2537	3186	2004	2	15	2.4192e+06	15	2004	1	18
2537	3187	2004	2	15	2.4192e+06	15	2004	1	18
2537	3197	2004	2	15	2.4192e+06	20	2004	1	18
2537	3190	2004	2	15	2.4192e+06	15	2004	1	18
2537	2599	2004	2	15	2.4192e+06	15	2004	1	18
2537	2653	2004	2	15	2.4192e+06	15	2004	1	18
2537	3197	2004	2	15	2.4192e+06	25	2004	1	18
2537	3197	2004	2	15	2.4192e+06	15	2004	1	18
2537	3175	2004	2	15	2.4192e+06	20	2004	1	18
2537	2487	2004	2	15	2.4192e+06	20	2004	1	18
2537	2541	2004	2	15	2.4192e+06	25	2004	1	18
2537	3172	2004	2	15	2.4192e+06	20	2004	1	18
2537	3197	2004	2	15	2.4192e+06	15	2004	1	18
2537	2575	2004	2	15	2.4192e+06	15	2004	1	18
2537	3175	2004	2	15	2.4192e+06	15	2004	1	18
2537	3197	2004	2	15	2.4192e+06	15	2004	1	18
2537	2621	2004	2	15	2.4192e+06	15	2004	1	18
2537	2445	2004	2	15	2.4192e+06	10	2004	1	18
2537	3197	2004	2	15	2.4192e+06	25	2004	1	18
2537	2517	2004	2	15	2.4192e+06	20	2004	1	18
2537	2540	2004	2	15	2.4192e+06	20	2004	1	18
2537	2489	2004	2	15	2.4192e+06	20	2004	1	18
2537	2621	2004	2	15	2.4192e+06	20	2004	1	18
2537	3196	2004	2	15	2.4192e+06	15	2004	1	18
2537	2539	2004	2	15	2.4192e+06	15	2004	1	18
2537	2489	2004	2	15	2.4192e+06	20	2004	1	18
2537	3197	2004	2	15	2.4192e+06	20	2004	1	18
2537	3197	2004	2	15	2.4192e+06	15	2004	1	18
2537	2681	2004	2	15	2.4192e+06	15	2004	1	18
2537	3187	2004	2	15	2.4192e+06	20	2004	1	18
2537	2489	2004	2	15	2.4192e+06	25	2004	1	18
2537	2487	2004	2	15	2.4192e+06	20	2004	1	18
2537	3186	2004	2	15	2.4192e+06	20	2004	1	18
2537	3190	2004	2	15	2.4192e+06	15	2004	1	18
2537	2883	2004	2	15	2.4192e+06	15	2004	1	18
2537	3197	2004	2	15	2.4192e+06	10	2004	1	18
2537	2926	2004	2	15	2.4192e+06	20	2004	1	18
2537	2445	2004	2	15	2.4192e+06	20	2004	1	18
2537	3168	2004	2	15	2.4192e+06	15	2004	1	18
2537	2446	2004	2	15	2.4192e+06	20	2004	1	18
2537	2913	2004	2	15	2.4192e+06	15	2004	1	18
2537	2543	2004	2	15	2.4192e+06	20	2004	1	18
2537	3175	2004	2	15	2.4192e+06	20	2004	1	18
2537	3189	2004	2	15	2.4192e+06	20	2004	1	18
2537	3180	2004	2	15	2.4192e+06	15	2004	1	18
2537	2958	2004	2	15	2.4192e+06	20	2004	1	18
2537	2590	2004	2	15	2.4192e+06	15	2004	1	18
2537	3188	2004	2	15	2.4192e+06	20	2004	1	18
2537	2612	2004	2	15	2.4192e+06	20	2004	1	18
2537	2540	2004	2	15	2.4192e+06	15	2004	1	18
2537	2542	2004	2	15	2.4192e+06	20	2004	1	18
2537	2599	2004	2	15	2.4192e+06	15	2004	1	18
2537	2913	2004	2	15	2.4192e+06	15	2004	1	18
2537	3197	2004	2	15	2.4192e+06	20	2004	1	18
2537	2681	2004	2	15	2.4192e+06	20	2004	1	18
2537	2913	2004	2	15	2.4192e+06	20	2004	1	18
2537	3168	2004	2	15	2.4192e+06	20	2004	1	18
2537	2539	2004	2	15	2.4192e+06	20	2004	1	18
2537	3195	2004	2	15	2.4192e+06	15	2004	1	18
2537	3178	2004	2	15	2.4192e+06	20	2004	1	18
2537	2926	2004	2	15	2.4192e+06	15	2004	1	18
2537	2610	2004	2	15	2.4192e+06	20	2004	1	18
2537	2539	2004	2	15	2.4192e+06	15	2004	1	18
2537	3196	2004	2	15	2.4192e+06	10	2004	1	18
2537	2652	2004	2	15	2.4192e+06	20	2004	1	18
2537	2575	2004	2	15	2.4192e+06	20	2004	1	18
2537	3186	2004	2	15	2.4192e+06	20	2004	1	18
2537	3187	2004	2	15	2.4192e+06	15	2004	1	18
2537	3180	2004	2	15	2.4192e+06	15	2004	1	18
2537	2542	2004	2	15	2.4192e+06	15	2004	1	18
2537	2404	2004	2	15	2.4192e+06	15	2004	1	18
2537	3197	2004	2	15	2.4192e+06	20	2004	1	18
2537	2543	2004	2	15	2.4192e+06	25	2004	1	18
2537	2681	2004	2	15	2.4192e+06	15	2004	1	18
2537	2404	2004	2	15	2.4192e+06	25	2004	1	18
2537	3190	2004	2	15	2.4192e+06	15	2004	1	18
2537	2446	2004	2	15	2.4192e+06	20	2004	1	18
2537	3197	2004	2	15	2.4192e+06	15	2004	1	18
2537	2926	2004	2	15	2.4192e+06	20	2004	1	18
2537	3195	2004	2	15	2.4192e+06	15	2004	1	18
2537	2490	2004	2	15	2.4192e+06	20	2004	1	18
2537	2388	2004	2	15	2.4192e+06	15	2004	1	18
2537	2633	2004	2	15	2.4192e+06	20	2004	1	18
2537	3188	2004	2	15	2.4192e+06	25	2004	1	18
2537	2489	2004	2	15	2.4192e+06	15	2004	1	18
2537	2539	2004	2	15	2.4192e+06	15	2004	1	18
2537	3197	2004	2	15	2.4192e+06	20	2004	1	18
2537	2487	2004	2	15	2.4192e+06	20	2004	1	18
2537	3197	2004	2	15	2.4192e+06	20	2004	1	18
2537	2445	2004	2	15	2.4192e+06	25	2004	1	18
2537	3178	2004	2	15	2.4192e+06	15	2004	1	18
2537	2913	2004	2	15	2.4192e+06	15	2004	1	18
2537	2652	2004	2	15	2.4192e+06	20	2004	1	18
2537	2404	2004	2	15	2.4192e+06	20	2004	1	18
2537	2446	2004	2	15	2.4192e+06	20	2004	1	18
2537	2958	2004	2	15	2.4192e+06	20	2004	1	18
2537	2654	2004	2	15	2.4192e+06	15	2004	1	18
2537	3189	2004	2	15	2.4192e+06	25	2004	1	18
2537	3197	2004	2	15	2.4192e+06	20	2004	1	18
2537	3196	2004	2	15	2.4192e+06	15	2004	1	18
2537	2543	2004	2	15	2.4192e+06	15	2004	1	18
2537	2489	2004	2	15	2.4192e+06	20	2004	1	18
2537	2539	2004	2	15	2.4192e+06	15	2004	1	18
2537	2517	2004	2	15	2.4192e+06	15	2004	1	18
2537	3195	2004	2	15	2.4192e+06	20	2004	1	18
2537	2599	2004	2	15	2.4192e+06	15	2004	1	18
2537	3187	2004	2	15	2.4192e+06	20	2004	1	18
2537	3180	2004	2	15	2.4192e+06	25	2004	1	18
2537	2654	2004	2	15	2.4192e+06	15	2004	1	18
2537	2487	2004	2	15	2.4192e+06	20	2004	1	18
2537	2542	2004	2	15	2.4192e+06	15	2004	1	18
2537	2623	2004	2	15	2.4192e+06	15	2004	1	18
2537	2515	2004	2	15	2.4192e+06	15	2004	1	18
2537	2612	2004	2	15	2.4192e+06	25	2004	1	18
2537	2543	2004	2	15	2.4192e+06	20	2004	1	18
2537	2487	2004	2	15	2.4192e+06	20	2004	1	18
2537	2633	2004	2	15	2.4192e+06	25	2004	1	18
2537	3195	2004	2	15	2.4192e+06	20	2004	1	18
2537	2590	2004	2	15	2.4192e+06	20	2004	1	18
2537	3197	2004	2	15	2.4192e+06	20	2004	1	18
2537	2654	2004	2	15	2.4192e+06	20	2004	1	18
2537	3195	2004	2	15	2.4192e+06	20	2004	1	18
2537	2654	2004	2	15	2.4192e+06	15	2004	1	18
2537	2446	2004	2	15	2.4192e+06	25	2004	1	18
2537	2446	2004	2	15	2.4192e+06	15	2004	1	18
2537	2542	2004	2	15	2.4192e+06	20	2004	1	18
2537	2652	2004	2	15	2.4192e+06	15	2004	1	18
2537	2539	2004	2	15	2.4192e+06	15	2004	1	18
2537	2913	2004	2	15	2.4219e+06	20	2004	1	18
2537	2621	2004	2	15	2.4219e+06	15	2004	1	18
2537	2654	2004	2	15	2.4219e+06	15	2004	1	18
2537	3175	2004	2	15	2.4219e+06	10	2004	1	18
2537	2681	2004	2	15	2.4219e+06	15	2004	1	18
2537	2913	2004	2	15	2.4219e+06	15	2004	1	18
2537	2913	2004	2	15	2.4219e+06	15	2004	1	18
2537	2633	2004	2	15	2.4219e+06	15	2004	1	18
2537	2542	2004	2	15	2.4219e+06	10	2004	1	18
2537	2681	2004	2	15	2.4219e+06	20	2004	1	18
2537	2542	2004	2	15	2.4246e+06	10	2004	1	18
2537	2621	2004	2	15	2.4246e+06	10	2004	1	18
2537	2681	2004	2	15	2.4246e+06	10	2004	1	18
2537	2681	2004	2	15	2.4246e+06	10	2004	1	18
2537	2621	2004	2	15	2.4246e+06	15	2004	1	18
2537	2621	2004	2	15	2.4273e+06	15	2004	1	18
2537	2621	2004	2	15	2.4273e+06	15	2004	1	18
2537	2681	2004	2	15	2.4273e+06	15	2004	1	18
2537	2913	2004	2	15	2.4273e+06	15	2004	1	18
2537	2621	2004	2	15	2.4273e+06	10	2004	1	18
2537	2621	2004	2	15	2.43e+06	15	2004	1	18
2537	2621	2004	2	15	2.43e+06	15	2004	1	18
2537	2653	2004	2	15	2.43e+06	20	2004	1	18
2537	2621	2004	2	15	2.43e+06	20	2004	1	18
2537	2913	2004	2	15	2.43e+06	20	2004	1	18
2537	2898	2004	2	15	2.43e+06	15	2004	1	18
2537	3174	2004	2	15	2.43e+06	20	2004	1	18
2537	2542	2004	2	15	2.4327e+06	15	2004	1	18
2537	2542	2004	2	15	2.4327e+06	15	2004	1	18
2537	2597	2004	2	15	2.4327e+06	15	2004	1	18
2537	2612	2004	2	15	2.4327e+06	15	2004	1	18
2537	2575	2004	2	15	2.4327e+06	15	2004	1	18
2537	2913	2004	2	15	2.4327e+06	5	2004	1	18
2537	2892	2004	2	15	2.4327e+06	10	2004	1	18
2537	2542	2004	2	15	2.4354e+06	20	2004	1	18
2537	2913	2004	2	15	2.4354e+06	15	2004	1	18
2537	3188	2004	2	15	2.4354e+06	15	2004	1	18
2537	2979	2004	2	15	2.4354e+06	15	2004	1	18
2537	2542	2004	2	15	2.4354e+06	10	2004	1	18
2537	3007	2004	2	15	2.4381e+06	15	2004	1	18
2537	2838	2004	2	15	2.4381e+06	5	2004	1	18
2537	2612	2004	2	15	2.4381e+06	15	2004	1	18
2537	2681	2004	2	15	2.4381e+06	20	2004	1	18
2537	2542	2004	2	15	2.4381e+06	15	2004	1	18
2537	2542	2004	2	15	2.4408e+06	15	2004	1	18
2537	2597	2004	2	15	2.4408e+06	15	2004	1	18
2537	2542	2004	2	15	2.4408e+06	15	2004	1	18
2537	2913	2004	2	15	2.4408e+06	20	2004	1	18
2537	2913	2004	2	15	2.4435e+06	20	2004	1	18
2537	2913	2004	2	15	2.4435e+06	15	2004	1	18
2537	2913	2004	2	15	2.4435e+06	10	2004	1	18
2537	2542	2004	2	15	2.4435e+06	15	2004	1	18
2537	2610	2004	2	15	2.4435e+06	10	2004	1	18
2537	2597	2004	2	15	2.4435e+06	5	2004	1	18
2537	2597	2004	2	15	2.4435e+06	15	2004	1	18
2537	2883	2004	2	15	2.4435e+06	15	2004	1	18
2537	2597	2004	2	15	2.4462e+06	10	2004	1	18
2537	2542	2004	2	15	2.4462e+06	15	2004	1	18
2537	2913	2004	2	15	2.4462e+06	5	2004	1	18
2537	2612	2004	2	15	2.4462e+06	15	2004	1	18
2537	2913	2004	2	15	2.4462e+06	15	2004	1	18
2537	2597	2004	2	15	2.4489e+06	15	2004	1	18
2537	2913	2004	2	15	2.4489e+06	20	2004	1	18
2537	2597	2004	2	15	2.4489e+06	15	2004	1	18
2537	2542	2004	2	15	2.4489e+06	15	2004	1	18
2537	2913	2004	2	15	2.4489e+06	5	2004	1	18
2537	2542	2004	2	15	2.4489e+06	15	2004	1	18
2537	2597	2004	2	15	2.4489e+06	10	2004	1	18
2537	2597	2004	2	15	2.4489e+06	10	2004	1	18
2537	2597	2004	2	15	2.4489e+06	15	2004	1	18
2537	2913	2004	2	15	2.4516e+06	20	2004	1	18
2537	2597	2004	2	15	2.4516e+06	15	2004	1	18
2537	2542	2004	2	15	2.4516e+06	15	2004	1	18
2537	2597	2004	2	15	2.4516e+06	15	2004	1	18
2537	2542	2004	2	15	2.4516e+06	10	2004	1	18
2537	2597	2004	2	15	2.4516e+06	5	2004	1	18
2537	2542	2004	2	15	2.4516e+06	15	2004	1	18
2537	2597	2004	2	15	2.4516e+06	15	2004	1	18
2537	2597	2004	2	15	2.4516e+06	5	2004	1	18
2537	2597	2004	2	15	2.4516e+06	15	2004	1	18
2537	2542	2004	2	15	2.4516e+06	10	2004	1	18
2537	2913	2004	2	15	2.4543e+06	15	2004	1	18
2537	2542	2004	2	15	2.4543e+06	15	2004	1	18
2537	2597	2004	2	15	2.4543e+06	5	2004	1	18
2537	2597	2004	2	15	2.457e+06	10	2004	1	18
2537	2597	2004	2	15	2.457e+06	15	2004	1	18
2537	2597	2004	2	15	2.457e+06	20	2004	1	18
2537	2913	2004	2	15	2.457e+06	15	2004	1	18
2537	2542	2004	2	15	2.4597e+06	20	2004	1	18
2537	2597	2004	2	15	2.4597e+06	10	2004	1	18
2537	2597	2004	2	15	2.4597e+06	10	2004	1	18
2537	2597	2004	2	15	2.4597e+06	10	2004	1	18
2537	2597	2004	2	15	2.4597e+06	15	2004	1	18
2537	2610	2004	2	15	2.4597e+06	10	2004	1	18
2537	2542	2004	2	15	2.4624e+06	10	2004	1	18
2537	2542	2004	2	15	2.4624e+06	20	2004	1	18
2537	2597	2004	2	15	2.4624e+06	10	2004	1	18
2537	2597	2004	2	15	2.4624e+06	10	2004	1	18
2537	2597	2004	2	15	2.4624e+06	10	2004	1	18
2537	2542	2004	2	15	2.4624e+06	15	2004	1	18
2537	2597	2004	2	15	2.4624e+06	15	2004	1	18
2537	2597	2004	2	15	2.4624e+06	10	2004	1	18
2537	2597	2004	2	15	2.4624e+06	5	2004	1	18
2537	2597	2004	2	15	2.4651e+06	15	2004	1	18
2537	2597	2004	2	15	2.4651e+06	20	2004	1	18
2537	2610	2004	2	15	2.4651e+06	15	2004	1	18
2537	2610	2004	2	15	2.4651e+06	15	2004	1	18
2537	2597	2004	2	15	2.4651e+06	15	2004	1	18
2537	2542	2004	2	15	2.4651e+06	10	2004	1	18
2537	2597	2004	2	15	2.4651e+06	25	2004	1	18
2537	2597	2004	2	15	2.4651e+06	20	2004	1	18
2537	2542	2004	2	15	2.4678e+06	15	2004	1	18
2537	2597	2004	2	15	2.4678e+06	10	2004	1	18
2537	2597	2004	2	15	2.4678e+06	15	2004	1	18
2537	2540	2004	2	15	2.4705e+06	10	2004	1	18
2537	2597	2004	2	15	2.4705e+06	15	2004	1	18
2537	2612	2004	2	15	2.4705e+06	10	2004	1	18
2537	2542	2004	2	15	2.4705e+06	15	2004	1	18
2537	2542	2004	2	15	2.4705e+06	10	2004	1	18
2537	2597	2004	2	15	2.4705e+06	15	2004	1	18
2537	2542	2004	2	15	2.4705e+06	20	2004	1	18
2537	2597	2004	2	15	2.4732e+06	15	2004	1	18
2537	2543	2004	2	15	2.4732e+06	10	2004	1	18
2537	2610	2004	2	15	2.4759e+06	15	2004	1	18
2537	2597	2004	2	15	2.4759e+06	10	2004	1	18
2537	2597	2004	2	15	2.4786e+06	10	2004	1	18
2537	2597	2004	2	15	2.4786e+06	10	2004	1	18
2537	2597	2004	2	15	2.4786e+06	5	2004	1	18
2537	2543	2004	2	15	2.4786e+06	15	2004	1	18
2537	2597	2004	2	15	2.4786e+06	5	2004	1	18
2537	2838	2004	2	15	2.4813e+06	10	2004	1	18
2537	2543	2004	2	15	2.4813e+06	5	2004	1	18
2537	2883	2004	2	15	2.4813e+06	10	2004	1	18
2537	2543	2004	2	15	2.484e+06	20	2004	1	18
2537	2543	2004	2	15	2.484e+06	15	2004	1	18
2537	2543	2004	2	15	2.484e+06	15	2004	1	18
2537	2883	2004	2	15	2.484e+06	15	2004	1	18
2537	2543	2004	2	15	2.4867e+06	15	2004	1	18
2537	2597	2004	2	15	2.4867e+06	10	2004	1	18
2537	2543	2004	2	15	2.4867e+06	15	2004	1	18
2537	2597	2004	2	15	2.4867e+06	10	2004	1	18
2537	2543	2004	2	15	2.4921e+06	15	2004	1	18
2537	2597	2004	2	15	2.4921e+06	20	2004	1	18
2537	2883	2004	2	15	2.4948e+06	10	2004	1	18
2537	2683	2004	2	16	2.5056e+06	20	2004	1	18
2537	2543	2004	2	16	2.5083e+06	20	2004	1	18
2537	2961	2004	2	16	2.511e+06	15	2004	1	18
2537	3000	2004	2	16	2.5272e+06	10	2004	1	18
2537	2544	2004	2	16	2.5272e+06	15	2004	1	18
2537	2540	2004	2	16	2.5299e+06	15	2004	1	18
2537	2838	2004	2	16	2.538e+06	15	2004	1	18
2537	2681	2004	2	16	2.5407e+06	10	2004	1	18
2537	2543	2004	2	16	2.5407e+06	20	2004	1	18
2537	2681	2004	2	16	2.5461e+06	10	2004	1	18
2537	2681	2004	2	16	2.5461e+06	15	2004	1	18
2537	2388	2004	2	16	2.5461e+06	5	2004	1	18
2537	2681	2004	2	16	2.5461e+06	15	2004	1	18
2537	2681	2004	2	16	2.5596e+06	10	2004	1	18
2537	2681	2004	2	16	2.5623e+06	10	2004	1	18
2537	2681	2004	2	16	2.5677e+06	10	2004	1	18
2537	2979	2004	2	16	2.5704e+06	20	2004	1	18
2537	2681	2004	2	16	2.5704e+06	10	2004	1	18
2537	2683	2004	2	16	2.5731e+06	15	2004	1	18
2537	2979	2004	2	16	2.5758e+06	20	2004	1	18
2537	2681	2004	2	16	2.5758e+06	20	2004	1	18
2537	2404	2004	2	16	2.5758e+06	5	2004	1	18
2537	2979	2004	2	16	2.5785e+06	15	2004	1	18
2537	2388	2004	2	16	2.5812e+06	5	2004	1	18
2537	2681	2004	2	16	2.5839e+06	5	2004	1	18
2537	2404	2004	2	16	2.5839e+06	15	2004	1	18
2537	2404	2004	2	16	2.5866e+06	15	2004	1	18
2537	2979	2004	2	16	2.5893e+06	15	2004	1	18
2537	2979	2004	2	16	2.5893e+06	10	2004	1	18
2537	2404	2004	2	16	2.5893e+06	10	2004	1	18
2537	2979	2004	2	16	2.5893e+06	10	2004	1	18
2537	2404	2004	2	16	2.5893e+06	15	2004	1	18
2537	2404	2004	2	17	2.592e+06	15	2004	1	18
2537	2404	2004	2	17	2.592e+06	10	2004	1	18
2537	2404	2004	2	17	2.592e+06	15	2004	1	18
2537	2404	2004	2	17	2.592e+06	10	2004	1	18
2537	2404	2004	2	17	2.5947e+06	10	2004	1	18
2537	2404	2004	2	17	2.5947e+06	20	2004	1	18
2537	2404	2004	2	17	2.5947e+06	15	2004	1	18
2537	2979	2004	2	17	2.5947e+06	15	2004	1	18
2537	2979	2004	2	17	2.5947e+06	15	2004	1	18
2537	2404	2004	2	17	2.5947e+06	15	2004	1	18
2537	2404	2004	2	17	2.6001e+06	10	2004	1	18
2537	2979	2004	2	17	2.6001e+06	15	2004	1	18
2537	2388	2004	2	17	2.6028e+06	15	2004	1	18
2537	2979	2004	2	17	2.6055e+06	20	2004	1	18
2537	3071	2004	2	17	2.6109e+06	15	2004	1	18
2537	2979	2004	2	17	2.6136e+06	10	2004	1	18
2537	2979	2004	2	17	2.6163e+06	10	2004	1	18
2537	2388	2004	2	17	2.6163e+06	15	2004	1	18
2537	3067	2004	2	17	2.6163e+06	15	2004	1	18
2537	2388	2004	2	17	2.6163e+06	15	2004	1	18
2537	2388	2004	2	17	2.619e+06	5	2004	1	18
2537	2388	2004	2	17	2.6217e+06	10	2004	1	18
2537	2388	2004	2	17	2.6217e+06	15	2004	1	18
2537	2388	2004	2	17	2.6217e+06	15	2004	1	18
2537	2388	2004	2	17	2.6217e+06	15	2004	1	18
2537	2388	2004	2	17	2.6217e+06	10	2004	1	18
2537	2388	2004	2	17	2.6217e+06	15	2004	1	18
2537	2388	2004	2	17	2.6217e+06	15	2004	1	18
2537	2388	2004	2	17	2.6217e+06	15	2004	1	18
2537	2388	2004	2	17	2.6217e+06	10	2004	1	18
2537	2388	2004	2	17	2.6217e+06	10	2004	1	18
2537	2388	2004	2	17	2.6244e+06	20	2004	1	18
2537	2388	2004	2	17	2.6244e+06	10	2004	1	18
2537	2388	2004	2	17	2.6244e+06	10	2004	1	18
2537	2388	2004	2	17	2.6244e+06	15	2004	1	18
2537	2388	2004	2	17	2.6244e+06	15	2004	1	18
2537	2388	2004	2	17	2.6244e+06	20	2004	1	18
2537	2388	2004	2	17	2.6244e+06	15	2004	1	18
2537	2388	2004	2	17	2.6244e+06	10	2004	1	18
2537	2388	2004	2	17	2.6244e+06	5	2004	1	18
2537	2388	2004	2	17	2.6244e+06	15	2004	1	18
2537	2388	2004	2	17	2.6244e+06	15	2004	1	18
2537	2388	2004	2	17	2.6244e+06	20	2004	1	18
2537	2388	2004	2	17	2.6244e+06	10	2004	1	18
2537	2388	2004	2	17	2.6244e+06	5	2004	1	18
2537	2388	2004	2	17	2.6244e+06	15	2004	1	18
2537	2388	2004	2	17	2.6244e+06	15	2004	1	18
2537	2388	2004	2	17	2.6244e+06	15	2004	1	18
2537	2388	2004	2	17	2.6244e+06	10	2004	1	18
2537	2979	2004	2	17	2.6271e+06	10	2004	1	18
2537	2388	2004	2	17	2.6271e+06	15	2004	1	18
2537	2388	2004	2	17	2.6271e+06	15	2004	1	18
2537	2388	2004	2	17	2.6271e+06	15	2004	1	18
2537	3071	2004	2	17	2.6271e+06	15	2004	1	18
2537	2388	2004	2	17	2.6271e+06	15	2004	1	18
2537	2388	2004	2	17	2.6271e+06	10	2004	1	18
2537	2388	2004	2	17	2.6271e+06	15	2004	1	18
2537	2388	2004	2	17	2.6271e+06	5	2004	1	18
2537	2388	2004	2	17	2.6271e+06	10	2004	1	18
2537	2388	2004	2	17	2.6271e+06	15	2004	1	18
2537	2388	2004	2	17	2.6271e+06	10	2004	1	18
2537	2388	2004	2	17	2.6271e+06	20	2004	1	18
2537	2388	2004	2	17	2.6271e+06	10	2004	1	18
2537	2388	2004	2	17	2.6271e+06	5	2004	1	18
2537	2388	2004	2	17	2.6271e+06	15	2004	1	18
2537	2388	2004	2	17	2.6298e+06	15	2004	1	18
2537	3071	2004	2	17	2.6298e+06	5	2004	1	18
2537	3071	2004	2	17	2.6298e+06	15	2004	1	18
2537	2388	2004	2	17	2.6298e+06	20	2004	1	18
2537	2388	2004	2	17	2.6298e+06	10	2004	1	18
2537	2388	2004	2	17	2.6298e+06	15	2004	1	18
2537	2388	2004	2	17	2.6298e+06	10	2004	1	18
2537	2388	2004	2	17	2.6298e+06	10	2004	1	18
2537	2388	2004	2	17	2.6298e+06	10	2004	1	18
2537	2388	2004	2	17	2.6298e+06	10	2004	1	18
2537	2388	2004	2	17	2.6325e+06	10	2004	1	18
2537	2388	2004	2	17	2.6325e+06	10	2004	1	18
2537	3071	2004	2	17	2.6325e+06	10	2004	1	18
2537	2388	2004	2	17	2.6325e+06	20	2004	1	18
2537	2388	2004	2	17	2.6352e+06	15	2004	1	18
2537	2598	2004	2	17	2.6379e+06	10	2004	1	18
2537	2979	2004	2	17	2.6379e+06	10	2004	1	18
2537	2388	2004	2	17	2.6379e+06	15	2004	1	18
2537	2388	2004	2	17	2.6379e+06	15	2004	1	18
2537	3071	2004	2	17	2.6379e+06	10	2004	1	18
2537	2388	2004	2	17	2.6406e+06	15	2004	1	18
2537	2979	2004	2	17	2.6406e+06	15	2004	1	18
2537	2388	2004	2	17	2.6406e+06	10	2004	1	18
2537	2388	2004	2	17	2.6406e+06	10	2004	1	18
2537	2388	2004	2	17	2.6433e+06	5	2004	1	18
2537	2388	2004	2	17	2.6433e+06	15	2004	1	18
2537	2388	2004	2	17	2.6433e+06	15	2004	1	18
2537	2388	2004	2	17	2.6433e+06	15	2004	1	18
2537	2388	2004	2	17	2.646e+06	10	2004	1	18
2537	2388	2004	2	17	2.646e+06	15	2004	1	18
2537	2388	2004	2	17	2.646e+06	10	2004	1	18
2537	2979	2004	2	17	2.646e+06	15	2004	1	18
2537	2388	2004	2	17	2.646e+06	10	2004	1	18
2537	2388	2004	2	17	2.646e+06	10	2004	1	18
2537	2388	2004	2	17	2.6487e+06	10	2004	1	18
2537	2388	2004	2	17	2.6487e+06	25	2004	1	18
2537	2388	2004	2	17	2.6487e+06	10	2004	1	18
2537	2388	2004	2	17	2.6487e+06	15	2004	1	18
2537	2388	2004	2	17	2.6487e+06	15	2004	1	18
2537	2388	2004	2	17	2.6514e+06	5	2004	1	18
2537	2388	2004	2	17	2.6514e+06	15	2004	1	18
2537	2388	2004	2	17	2.6514e+06	15	2004	1	18
2537	2388	2004	2	17	2.6514e+06	15	2004	1	18
2537	2388	2004	2	17	2.6514e+06	20	2004	1	18
2537	2388	2004	2	17	2.6514e+06	15	2004	1	18
2537	2388	2004	2	17	2.6541e+06	20	2004	1	18
2537	2388	2004	2	17	2.6541e+06	15	2004	1	18
2537	2388	2004	2	17	2.6541e+06	20	2004	1	18
2537	2388	2004	2	17	2.6541e+06	10	2004	1	18
2537	2388	2004	2	17	2.6541e+06	10	2004	1	18
2537	2979	2004	2	17	2.6541e+06	15	2004	1	18
2537	2388	2004	2	17	2.6541e+06	5	2004	1	18
2537	2388	2004	2	17	2.6541e+06	15	2004	1	18
2537	2979	2004	2	17	2.6541e+06	10	2004	1	18
2537	2388	2004	2	17	2.6568e+06	15	2004	1	18
2537	2388	2004	2	17	2.6568e+06	10	2004	1	18
2537	2388	2004	2	17	2.6568e+06	10	2004	1	18
2537	2388	2004	2	17	2.6568e+06	10	2004	1	18
2537	2388	2004	2	17	2.6568e+06	15	2004	1	18
2537	2388	2004	2	17	2.6568e+06	15	2004	1	18
2537	2388	2004	2	17	2.6568e+06	10	2004	1	18
2537	2388	2004	2	17	2.6568e+06	15	2004	1	18
2537	2388	2004	2	17	2.6568e+06	10	2004	1	18
2537	2388	2004	2	17	2.6568e+06	15	2004	1	18
2537	2388	2004	2	17	2.6568e+06	20	2004	1	18
2537	2388	2004	2	17	2.6568e+06	20	2004	1	18
2537	2388	2004	2	17	2.6568e+06	15	2004	1	18
2537	2388	2004	2	17	2.6568e+06	15	2004	1	18
2537	2388	2004	2	17	2.6568e+06	20	2004	1	18
2537	2388	2004	2	17	2.6568e+06	20	2004	1	18
2537	2388	2004	2	17	2.6568e+06	15	2004	1	18
2537	2388	2004	2	17	2.6595e+06	20	2004	1	18
2537	2388	2004	2	17	2.6595e+06	15	2004	1	18
2537	2388	2004	2	17	2.6595e+06	15	2004	1	18
2537	2388	2004	2	17	2.6595e+06	5	2004	1	18
2537	2388	2004	2	17	2.6595e+06	10	2004	1	18
2537	2388	2004	2	17	2.6595e+06	15	2004	1	18
2537	2388	2004	2	17	2.6595e+06	15	2004	1	18
2537	2388	2004	2	17	2.6595e+06	15	2004	1	18
2537	2388	2004	2	17	2.6595e+06	15	2004	1	18
2537	2388	2004	2	17	2.6595e+06	15	2004	1	18
2537	2388	2004	2	17	2.6595e+06	10	2004	1	18
2537	2388	2004	2	17	2.6595e+06	10	2004	1	18
2537	2388	2004	2	17	2.6595e+06	15	2004	1	18
2537	2388	2004	2	17	2.6595e+06	20	2004	1	18
2537	2388	2004	2	17	2.6595e+06	15	2004	1	18
2537	2388	2004	2	17	2.6595e+06	20	2004	1	18
2537	2388	2004	2	17	2.6595e+06	20	2004	1	18
2537	2388	2004	2	17	2.6595e+06	15	2004	1	18
2537	2388	2004	2	17	2.6595e+06	10	2004	1	18
2537	2388	2004	2	17	2.6595e+06	15	2004	1	18
2537	2388	2004	2	17	2.6595e+06	15	2004	1	18
2537	2388	2004	2	17	2.6595e+06	10	2004	1	18
2537	2388	2004	2	17	2.6595e+06	15	2004	1	18
2537	2388	2004	2	17	2.6595e+06	20	2004	1	18
2537	2388	2004	2	17	2.6622e+06	15	2004	1	18
2537	2388	2004	2	17	2.6622e+06	15	2004	1	18
2537	2388	2004	2	17	2.6622e+06	5	2004	1	18
2537	2388	2004	2	17	2.6622e+06	10	2004	1	18
2537	2388	2004	2	17	2.6622e+06	10	2004	1	18
2537	2388	2004	2	17	2.6622e+06	15	2004	1	18
2537	2388	2004	2	17	2.6622e+06	10	2004	1	18
2537	2388	2004	2	17	2.6622e+06	10	2004	1	18
2537	2388	2004	2	17	2.6622e+06	5	2004	1	18
2537	2388	2004	2	17	2.6622e+06	15	2004	1	18
2537	2388	2004	2	17	2.6622e+06	15	2004	1	18
2537	2388	2004	2	17	2.6622e+06	10	2004	1	18
2537	2388	2004	2	17	2.6622e+06	10	2004	1	18
2537	2388	2004	2	17	2.6622e+06	10	2004	1	18
2537	2388	2004	2	17	2.6622e+06	15	2004	1	18
2537	2388	2004	2	17	2.6622e+06	10	2004	1	18
2537	2388	2004	2	17	2.6622e+06	10	2004	1	18
2537	2388	2004	2	17	2.6622e+06	10	2004	1	18
2537	2388	2004	2	17	2.6622e+06	15	2004	1	18
2537	2388	2004	2	17	2.6622e+06	15	2004	1	18
2537	2388	2004	2	17	2.6622e+06	20	2004	1	18
2537	2388	2004	2	17	2.6622e+06	10	2004	1	18
2537	2388	2004	2	17	2.6622e+06	10	2004	1	18
2537	2388	2004	2	17	2.6622e+06	20	2004	1	18
2537	2388	2004	2	17	2.6622e+06	10	2004	1	18
2537	2388	2004	2	17	2.6622e+06	10	2004	1	18
2537	2388	2004	2	17	2.6622e+06	15	2004	1	18
2537	2388	2004	2	17	2.6622e+06	15	2004	1	18
2537	2388	2004	2	17	2.6622e+06	10	2004	1	18
2537	2388	2004	2	17	2.6622e+06	15	2004	1	18
2537	3084	2004	2	17	2.6622e+06	15	2004	1	18
2537	2388	2004	2	17	2.6622e+06	15	2004	1	18
2537	2388	2004	2	17	2.6622e+06	15	2004	1	18
2537	2388	2004	2	17	2.6622e+06	10	2004	1	18
2537	2388	2004	2	17	2.6622e+06	15	2004	1	18
2537	2388	2004	2	17	2.6622e+06	10	2004	1	18
2537	2388	2004	2	17	2.6622e+06	15	2004	1	18
2537	2388	2004	2	17	2.6622e+06	15	2004	1	18
2537	2388	2004	2	17	2.6622e+06	15	2004	1	18
2537	2388	2004	2	17	2.6622e+06	10	2004	1	18
2537	2388	2004	2	17	2.6622e+06	15	2004	1	18
2537	3084	2004	2	17	2.6622e+06	10	2004	1	18
2537	2388	2004	2	17	2.6622e+06	20	2004	1	18
2537	2388	2004	2	17	2.6622e+06	20	2004	1	18
2537	2388	2004	2	17	2.6622e+06	15	2004	1	18
2537	2388	2004	2	17	2.6622e+06	10	2004	1	18
2537	2388	2004	2	17	2.6622e+06	15	2004	1	18
2537	2388	2004	2	17	2.6622e+06	10	2004	1	18
2537	2388	2004	2	17	2.6622e+06	15	2004	1	18
2537	2388	2004	2	17	2.6622e+06	15	2004	1	18
2537	2388	2004	2	17	2.6622e+06	15	2004	1	18
2537	2388	2004	2	17	2.6622e+06	15	2004	1	18
2537	2388	2004	2	17	2.6622e+06	15	2004	1	18
2537	2388	2004	2	17	2.6649e+06	5	2004	1	18
2537	2388	2004	2	17	2.6649e+06	10	2004	1	18
2537	2388	2004	2	17	2.6649e+06	10	2004	1	18
2537	2388	2004	2	17	2.6649e+06	20	2004	1	18
2537	2388	2004	2	17	2.6649e+06	15	2004	1	18
2537	2388	2004	2	17	2.6649e+06	10	2004	1	18
2537	2388	2004	2	17	2.6649e+06	5	2004	1	18
2537	2388	2004	2	17	2.6649e+06	15	2004	1	18
2537	2388	2004	2	17	2.6649e+06	15	2004	1	18
2537	2388	2004	2	17	2.6649e+06	15	2004	1	18
2537	2388	2004	2	17	2.6649e+06	10	2004	1	18
2537	2388	2004	2	17	2.6649e+06	15	2004	1	18
2537	2388	2004	2	17	2.6649e+06	15	2004	1	18
2537	2388	2004	2	17	2.6649e+06	10	2004	1	18
2537	2388	2004	2	17	2.6649e+06	15	2004	1	18
2537	2388	2004	2	17	2.6649e+06	10	2004	1	18
2537	2388	2004	2	17	2.6649e+06	15	2004	1	18
2537	2388	2004	2	17	2.6649e+06	10	2004	1	18
2537	2388	2004	2	17	2.6649e+06	10	2004	1	18
2537	2388	2004	2	17	2.6649e+06	10	2004	1	18
2537	2388	2004	2	17	2.6649e+06	15	2004	1	18
2537	2388	2004	2	17	2.6649e+06	15	2004	1	18
2537	2388	2004	2	17	2.6649e+06	10	2004	1	18
2537	2388	2004	2	17	2.6649e+06	10	2004	1	18
2537	2388	2004	2	17	2.6649e+06	10	2004	1	18
2537	2388	2004	2	17	2.6649e+06	10	2004	1	18
2537	2388	2004	2	17	2.6649e+06	10	2004	1	18
2537	2388	2004	2	17	2.6649e+06	15	2004	1	18
2537	2388	2004	2	17	2.6649e+06	10	2004	1	18
2537	2388	2004	2	17	2.6649e+06	15	2004	1	18
2537	2388	2004	2	17	2.6649e+06	20	2004	1	18
2537	2388	2004	2	17	2.6649e+06	15	2004	1	18
2537	2388	2004	2	17	2.6649e+06	15	2004	1	18
2537	2388	2004	2	17	2.6649e+06	10	2004	1	18
2537	2388	2004	2	17	2.6676e+06	15	2004	1	18
2537	2388	2004	2	17	2.6676e+06	10	2004	1	18
2537	2388	2004	2	17	2.6676e+06	10	2004	1	18
2537	2388	2004	2	17	2.6676e+06	10	2004	1	18
2537	2388	2004	2	17	2.6676e+06	15	2004	1	18
2537	2388	2004	2	17	2.6676e+06	15	2004	1	18
2537	2388	2004	2	17	2.6676e+06	15	2004	1	18
2537	2388	2004	2	17	2.6676e+06	15	2004	1	18
2537	2388	2004	2	17	2.6676e+06	15	2004	1	18
2537	2388	2004	2	17	2.6676e+06	20	2004	1	18
2537	2388	2004	2	17	2.6676e+06	15	2004	1	18
2537	2979	2004	2	17	2.6676e+06	15	2004	1	18
2537	2388	2004	2	17	2.6676e+06	5	2004	1	18
2537	2446	2004	2	17	2.6703e+06	15	2004	1	18
2537	2388	2004	2	17	2.6703e+06	15	2004	1	18
2537	3103	2004	2	17	2.673e+06	10	2004	1	18
2537	3094	2004	2	17	2.673e+06	20	2004	1	18
2537	3094	2004	2	17	2.6757e+06	5	2004	1	18
2537	2388	2004	2	17	2.6757e+06	15	2004	1	18
2537	2446	2004	2	17	2.6757e+06	10	2004	1	18
2537	3094	2004	2	17	2.6757e+06	10	2004	1	18
2537	2979	2004	2	17	2.6757e+06	20	2004	1	18
2537	3094	2004	2	18	2.6784e+06	15	2004	1	18
2537	3094	2004	2	18	2.6784e+06	15	2004	1	18
2537	2446	2004	2	18	2.6784e+06	5	2004	1	18
2537	3000	2004	2	18	2.6784e+06	5	2004	1	18
2537	3007	2004	2	18	2.6811e+06	20	2004	1	18
2537	3000	2004	2	18	2.6811e+06	10	2004	1	18
2537	3103	2004	2	18	2.6811e+06	15	2004	1	18
2537	2388	2004	2	18	2.6811e+06	10	2004	1	18
2537	2979	2004	2	18	2.6838e+06	15	2004	1	18
2537	3007	2004	2	18	2.6838e+06	15	2004	1	18
2537	2979	2004	2	18	2.6892e+06	15	2004	1	18
2537	2979	2004	2	18	2.6919e+06	10	2004	1	18
2537	3007	2004	2	18	2.6946e+06	15	2004	1	18
2537	3007	2004	2	18	2.6946e+06	10	2004	1	18
2537	2422	2004	2	18	2.7027e+06	20	2004	1	18
2537	2422	2004	2	18	2.7054e+06	10	2004	1	18
2537	2422	2004	2	18	2.7054e+06	15	2004	1	18
2537	2979	2004	2	18	2.7054e+06	20	2004	1	18
2537	2422	2004	2	18	2.7054e+06	10	2004	1	18
2537	2422	2004	2	18	2.7054e+06	15	2004	1	18
2537	2422	2004	2	18	2.7081e+06	15	2004	1	18
2537	2422	2004	2	18	2.7081e+06	10	2004	1	18
2537	2422	2004	2	18	2.7108e+06	10	2004	1	18
2537	3000	2004	2	18	2.7135e+06	15	2004	1	18
2537	2979	2004	2	18	2.7162e+06	20	2004	1	18
2537	2422	2004	2	18	2.7189e+06	15	2004	1	18
2537	2388	2004	2	18	2.7189e+06	5	2004	1	18
2537	3007	2004	2	18	2.7189e+06	15	2004	1	18
2537	2979	2004	2	18	2.7216e+06	15	2004	1	18
2537	3007	2004	2	18	2.727e+06	15	2004	1	18
2537	3000	2004	2	18	2.727e+06	15	2004	1	18
2537	3007	2004	2	18	2.727e+06	15	2004	1	18
2537	3007	2004	2	18	2.7324e+06	20	2004	1	18
2537	3007	2004	2	18	2.7351e+06	10	2004	1	18
2537	3000	2004	2	18	2.7351e+06	15	2004	1	18
2537	2980	2004	2	18	2.7405e+06	15	2004	1	18
2537	3170	2004	2	18	2.7405e+06	10	2004	1	18
2537	3007	2004	2	18	2.7405e+06	10	2004	1	18
2537	3170	2004	2	18	2.7405e+06	20	2004	1	18
2537	3170	2004	2	18	2.7405e+06	20	2004	1	18
2537	3000	2004	2	18	2.7432e+06	15	2004	1	18
2537	3170	2004	2	18	2.7459e+06	10	2004	1	18
2537	3007	2004	2	18	2.7459e+06	15	2004	1	18
2537	3007	2004	2	18	2.7459e+06	15	2004	1	18
2537	3007	2004	2	18	2.7486e+06	15	2004	1	18
2537	3170	2004	2	18	2.7486e+06	5	2004	1	18
2537	2990	2004	2	18	2.7486e+06	15	2004	1	18
2537	3007	2004	2	18	2.7513e+06	15	2004	1	18
2537	3007	2004	2	18	2.7513e+06	10	2004	1	18
2537	3007	2004	2	18	2.7513e+06	10	2004	1	18
2537	2445	2004	2	18	2.754e+06	10	2004	1	18
2537	3007	2004	2	18	2.754e+06	15	2004	1	18
2537	3007	2004	2	18	2.7567e+06	10	2004	1	18
2537	3007	2004	2	18	2.7567e+06	15	2004	1	18
2537	3007	2004	2	18	2.7594e+06	5	2004	1	18
2537	3103	2004	2	18	2.7594e+06	15	2004	1	18
2537	2446	2004	2	18	2.7621e+06	10	2004	1	18
2537	2446	2004	2	18	2.7621e+06	10	2004	1	18
2537	2404	2004	2	18	2.7621e+06	20	2004	1	18
2537	3007	2004	2	19	2.7648e+06	15	2004	1	18
2537	2979	2004	2	19	2.7729e+06	15	2004	1	18
2537	3007	2004	2	19	2.7783e+06	5	2004	1	18
2537	3007	2004	2	19	2.781e+06	10	2004	1	18
2537	2979	2004	2	19	2.7837e+06	10	2004	1	18
2537	3007	2004	2	19	2.7891e+06	10	2004	1	18
2537	3007	2004	2	19	2.808e+06	10	2004	1	18
2537	2388	2004	2	19	2.8242e+06	20	2004	1	18
2537	3067	2004	2	20	2.8566e+06	15	2004	1	18
2537	2388	2004	2	20	2.862e+06	10	2004	1	18
2537	2404	2004	2	20	2.8674e+06	10	2004	1	18
2537	2404	2004	2	20	2.8674e+06	20	2004	1	18
2537	3170	2004	2	20	2.8701e+06	15	2004	1	18
2537	2979	2004	2	20	2.889e+06	5	2004	1	18
2537	2388	2004	2	20	2.889e+06	20	2004	1	18
2537	3007	2004	2	20	2.9025e+06	20	2004	1	18
2537	2388	2004	2	20	2.9052e+06	15	2004	1	18
2537	2388	2004	2	20	2.9079e+06	15	2004	1	18
2537	2388	2004	2	20	2.9106e+06	15	2004	1	18
2537	2388	2004	2	20	2.9106e+06	10	2004	1	18
2537	2388	2004	2	20	2.9133e+06	15	2004	1	18
2537	2388	2004	2	20	2.9214e+06	15	2004	1	18
2537	2388	2004	2	20	2.9241e+06	10	2004	1	18
2537	2388	2004	2	20	2.9268e+06	15	2004	1	18
2537	2388	2004	2	20	2.9295e+06	20	2004	1	18
2537	2388	2004	2	20	2.9322e+06	20	2004	1	18
2537	2388	2004	2	20	2.9349e+06	15	2004	1	18
2537	2422	2004	2	21	2.9376e+06	25	2004	1	18
2537	2388	2004	2	21	2.9376e+06	20	2004	1	18
2537	2404	2004	2	21	2.9511e+06	10	2004	1	18
2537	2404	2004	2	21	2.9538e+06	10	2004	1	18
2537	2404	2004	2	21	2.9538e+06	15	2004	1	18
2537	2404	2004	2	21	2.9592e+06	10	2004	1	18
2537	2422	2004	2	21	2.9619e+06	10	2004	1	18
2537	3007	2004	2	21	2.9646e+06	15	2004	1	18
2537	2404	2004	2	21	2.9673e+06	20	2004	1	18
2537	3007	2004	2	21	2.9727e+06	15	2004	1	18
2537	3007	2004	2	21	2.997e+06	10	2004	1	18
2537	2404	2004	2	21	2.997e+06	10	2004	1	18
2537	3108	2004	2	21	3.0078e+06	15	2004	1	18
2537	2979	2004	2	22	3.0591e+06	20	2004	1	18
2537	2979	2004	2	22	3.0618e+06	15	2004	1	18
2537	2990	2004	2	22	3.0996e+06	10	2004	1	18
2537	2990	2004	2	23	3.1104e+06	15	2004	1	18
2537	3071	2004	2	24	3.2265e+06	10	2004	1	18
2537	3067	2004	2	24	3.2481e+06	15	2004	1	18
2537	3175	2004	2	24	3.2508e+06	15	2004	1	18
2537	2490	2004	2	25	3.3453e+06	10	2004	1	18
2537	3108	2004	2	26	3.4101e+06	20	2004	1	18
2537	2446	2004	2	27	3.456e+06	10	2004	1	18
2537	2539	2004	3	16	2.4192e+06	15	2004	2	17
2537	3179	2004	3	16	2.4192e+06	20	2004	2	17
2537	2488	2004	3	16	2.4192e+06	20	2004	2	17
2537	3071	2004	3	16	2.4192e+06	15	2004	2	17
2537	2539	2004	3	16	2.4192e+06	15	2004	2	17
2537	2637	2004	3	16	2.4192e+06	20	2004	2	17
2537	3178	2004	3	16	2.4192e+06	20	2004	2	17
2537	2515	2004	3	16	2.4192e+06	20	2004	2	17
2537	3178	2004	3	16	2.4192e+06	20	2004	2	17
2537	2516	2004	3	16	2.4192e+06	15	2004	2	17
2537	2557	2004	3	16	2.4192e+06	20	2004	2	17
2537	3208	2004	3	16	2.4192e+06	20	2004	2	17
2537	3178	2004	3	16	2.4192e+06	20	2004	2	17
2537	2623	2004	3	16	2.4192e+06	15	2004	2	17
2537	2543	2004	3	16	2.4192e+06	15	2004	2	17
2537	2633	2004	3	16	2.4192e+06	20	2004	2	17
2537	2488	2004	3	16	2.4192e+06	20	2004	2	17
2537	2612	2004	3	16	2.4192e+06	20	2004	2	17
2537	2597	2004	3	16	2.4192e+06	15	2004	2	17
2537	2598	2004	3	16	2.4192e+06	15	2004	2	17
2537	2539	2004	3	16	2.4192e+06	15	2004	2	17
2537	2612	2004	3	16	2.4192e+06	20	2004	2	17
2537	2612	2004	3	16	2.4192e+06	15	2004	2	17
2537	3178	2004	3	16	2.4192e+06	20	2004	2	17
2537	2555	2004	3	16	2.4192e+06	20	2004	2	17
2537	2575	2004	3	16	2.4192e+06	20	2004	2	17
2537	2445	2004	3	16	2.4192e+06	20	2004	2	17
2537	2544	2004	3	16	2.4192e+06	10	2004	2	17
2537	3179	2004	3	16	2.4192e+06	15	2004	2	17
2537	3179	2004	3	16	2.4192e+06	15	2004	2	17
2537	2655	2004	3	16	2.4192e+06	20	2004	2	17
2537	3178	2004	3	16	2.4192e+06	25	2004	2	17
2537	3178	2004	3	16	2.4192e+06	20	2004	2	17
2537	2518	2004	3	16	2.4192e+06	20	2004	2	17
2537	3187	2004	3	16	2.4192e+06	20	2004	2	17
2537	3197	2004	3	16	2.4192e+06	20	2004	2	17
2537	2623	2004	3	16	2.4192e+06	20	2004	2	17
2537	2597	2004	3	16	2.4192e+06	20	2004	2	17
2537	3190	2004	3	16	2.4192e+06	20	2004	2	17
2537	2487	2004	3	16	2.4192e+06	20	2004	2	17
2537	2516	2004	3	16	2.4192e+06	20	2004	2	17
2537	2625	2004	3	16	2.4192e+06	25	2004	2	17
2537	2488	2004	3	16	2.4192e+06	15	2004	2	17
2537	2539	2004	3	16	2.4192e+06	25	2004	2	17
2537	3208	2004	3	16	2.4192e+06	20	2004	2	17
2537	2598	2004	3	16	2.4192e+06	15	2004	2	17
2537	3187	2004	3	16	2.4192e+06	15	2004	2	17
2537	2555	2004	3	16	2.4192e+06	20	2004	2	17
2537	2515	2004	3	16	2.4192e+06	20	2004	2	17
2537	2612	2004	3	16	2.4192e+06	20	2004	2	17
2537	2516	2004	3	16	2.4192e+06	15	2004	2	17
2537	3178	2004	3	16	2.4192e+06	20	2004	2	17
2537	2516	2004	3	16	2.4192e+06	20	2004	2	17
2537	2612	2004	3	16	2.4192e+06	20	2004	2	17
2537	2487	2004	3	16	2.4192e+06	25	2004	2	17
2537	3178	2004	3	16	2.4192e+06	15	2004	2	17
2537	2515	2004	3	16	2.4192e+06	15	2004	2	17
2537	2515	2004	3	16	2.4192e+06	15	2004	2	17
2537	3071	2004	3	16	2.4192e+06	15	2004	2	17
2537	3187	2004	3	16	2.4192e+06	20	2004	2	17
2537	3178	2004	3	16	2.4192e+06	15	2004	2	17
2537	2539	2004	3	16	2.4192e+06	15	2004	2	17
2537	2623	2004	3	16	2.4192e+06	15	2004	2	17
2537	2515	2004	3	16	2.4192e+06	20	2004	2	17
2537	2488	2004	3	16	2.4192e+06	20	2004	2	17
2537	2515	2004	3	16	2.4192e+06	20	2004	2	17
2537	2652	2004	3	16	2.4192e+06	20	2004	2	17
2537	3178	2004	3	16	2.4192e+06	25	2004	2	17
2537	2612	2004	3	16	2.4192e+06	20	2004	2	17
2537	3195	2004	3	16	2.4192e+06	15	2004	2	17
2537	2597	2004	3	16	2.4192e+06	25	2004	2	17
2537	2633	2004	3	16	2.4192e+06	20	2004	2	17
2537	2598	2004	3	16	2.4192e+06	20	2004	2	17
2537	2637	2004	3	16	2.4192e+06	20	2004	2	17
2537	2516	2004	3	16	2.4192e+06	15	2004	2	17
2537	2516	2004	3	16	2.4192e+06	15	2004	2	17
2537	3187	2004	3	16	2.4192e+06	15	2004	2	17
2537	2539	2004	3	16	2.4192e+06	15	2004	2	17
2537	2515	2004	3	16	2.4192e+06	20	2004	2	17
2537	2487	2004	3	16	2.4192e+06	20	2004	2	17
2537	2681	2004	3	16	2.4192e+06	20	2004	2	17
2537	2488	2004	3	16	2.4192e+06	15	2004	2	17
2537	2539	2004	3	16	2.4192e+06	10	2004	2	17
2537	3178	2004	3	16	2.4192e+06	15	2004	2	17
2537	2488	2004	3	16	2.4192e+06	20	2004	2	17
2537	2625	2004	3	16	2.4192e+06	20	2004	2	17
2537	2539	2004	3	16	2.4192e+06	20	2004	2	17
2537	2539	2004	3	16	2.4192e+06	20	2004	2	17
2537	2488	2004	3	16	2.4192e+06	20	2004	2	17
2537	3179	2004	3	16	2.4192e+06	25	2004	2	17
2537	2612	2004	3	16	2.4192e+06	10	2004	2	17
2537	2516	2004	3	16	2.4192e+06	20	2004	2	17
2537	2612	2004	3	16	2.4192e+06	20	2004	2	17
2537	3178	2004	3	16	2.4192e+06	15	2004	2	17
2537	2623	2004	3	16	2.4192e+06	15	2004	2	17
2537	2515	2004	3	16	2.4192e+06	20	2004	2	17
2537	2637	2004	3	16	2.4192e+06	15	2004	2	17
2537	2898	2004	3	16	2.4192e+06	15	2004	2	17
2537	3187	2004	3	16	2.4192e+06	20	2004	2	17
2537	3178	2004	3	16	2.4192e+06	15	2004	2	17
2537	2624	2004	3	16	2.4192e+06	20	2004	2	17
2537	3187	2004	3	16	2.4192e+06	25	2004	2	17
2537	2546	2004	3	16	2.4192e+06	20	2004	2	17
2537	2487	2004	3	16	2.4192e+06	15	2004	2	17
2537	2633	2004	3	16	2.4219e+06	15	2004	2	17
2537	3210	2004	3	16	2.4246e+06	10	2004	2	17
2537	2546	2004	3	16	2.4273e+06	20	2004	2	17
2537	3187	2004	3	16	2.4273e+06	20	2004	2	17
2537	2652	2004	3	16	2.4354e+06	15	2004	2	17
2537	2546	2004	3	16	2.4354e+06	15	2004	2	17
2537	2598	2004	3	16	2.4381e+06	15	2004	2	17
2537	2990	2004	3	16	2.4435e+06	15	2004	2	17
2537	2621	2004	3	16	2.4489e+06	5	2004	2	17
2537	2621	2004	3	16	2.4489e+06	15	2004	2	17
2537	2621	2004	3	16	2.4516e+06	10	2004	2	17
2537	2621	2004	3	16	2.4543e+06	15	2004	2	17
2537	2621	2004	3	16	2.4543e+06	15	2004	2	17
2537	2610	2004	3	16	2.457e+06	10	2004	2	17
2537	2610	2004	3	16	2.457e+06	15	2004	2	17
2537	2610	2004	3	16	2.457e+06	15	2004	2	17
2537	2621	2004	3	16	2.457e+06	10	2004	2	17
2537	2621	2004	3	16	2.457e+06	15	2004	2	17
2537	2598	2004	3	16	2.4597e+06	10	2004	2	17
2537	3203	2004	3	16	2.4597e+06	15	2004	2	17
2537	2610	2004	3	16	2.4597e+06	15	2004	2	17
2537	2610	2004	3	16	2.4597e+06	15	2004	2	17
2537	2654	2004	3	16	2.4624e+06	15	2004	2	17
2537	2621	2004	3	16	2.4651e+06	15	2004	2	17
2537	2621	2004	3	16	2.4651e+06	10	2004	2	17
2537	2557	2004	3	16	2.4651e+06	15	2004	2	17
2537	2598	2004	3	16	2.4678e+06	5	2004	2	17
2537	2610	2004	3	16	2.4678e+06	15	2004	2	17
2537	2546	2004	3	16	2.4705e+06	20	2004	2	17
2537	2545	2004	3	16	2.4732e+06	20	2004	2	17
2537	2546	2004	3	16	2.4759e+06	10	2004	2	17
2537	2487	2004	3	16	2.4786e+06	20	2004	2	17
2537	2545	2004	3	16	2.4786e+06	15	2004	2	17
2537	2546	2004	3	16	2.4813e+06	10	2004	2	17
2537	2546	2004	3	16	2.484e+06	20	2004	2	17
2537	2546	2004	3	16	2.4894e+06	10	2004	2	17
2537	2546	2004	3	16	2.4894e+06	10	2004	2	17
2537	2598	2004	3	17	2.5191e+06	5	2004	2	17
2537	2487	2004	3	17	2.5191e+06	15	2004	2	17
2537	3211	2004	3	17	2.5569e+06	5	2004	2	17
2537	2445	2004	3	17	2.5623e+06	15	2004	2	17
2537	2542	2004	3	17	2.565e+06	15	2004	2	17
2537	2446	2004	3	17	2.565e+06	10	2004	2	17
2537	2542	2004	3	17	2.565e+06	15	2004	2	17
2537	2542	2004	3	17	2.5677e+06	15	2004	2	17
2537	2541	2004	3	17	2.5731e+06	10	2004	2	17
2537	2542	2004	3	17	2.5839e+06	10	2004	2	17
2537	2542	2004	3	17	2.5839e+06	20	2004	2	17
2537	2446	2004	3	17	2.5866e+06	15	2004	2	17
2537	2576	2004	3	17	2.5893e+06	10	2004	2	17
2537	2542	2004	3	17	2.5893e+06	15	2004	2	17
2537	2542	2004	3	18	2.592e+06	15	2004	2	17
2537	2542	2004	3	18	2.5947e+06	10	2004	2	17
2537	2576	2004	3	18	2.6001e+06	15	2004	2	17
2537	2576	2004	3	18	2.6028e+06	15	2004	2	17
2537	2576	2004	3	18	2.6055e+06	10	2004	2	17
2537	2543	2004	3	18	2.6055e+06	15	2004	2	17
2537	2542	2004	3	18	2.6082e+06	10	2004	2	17
2537	2542	2004	3	18	2.6109e+06	10	2004	2	17
2537	2575	2004	3	18	2.6109e+06	10	2004	2	17
2537	2576	2004	3	18	2.619e+06	15	2004	2	17
2537	2576	2004	3	18	2.6217e+06	15	2004	2	17
2537	2576	2004	3	18	2.6244e+06	15	2004	2	17
2537	2576	2004	3	18	2.6244e+06	15	2004	2	17
2537	2576	2004	3	18	2.6298e+06	20	2004	2	17
2537	2489	2004	3	18	2.6325e+06	20	2004	2	17
2537	2544	2004	3	18	2.6406e+06	15	2004	2	17
2537	2576	2004	3	18	2.6541e+06	15	2004	2	17
2537	2544	2004	3	18	2.6595e+06	5	2004	2	17
2537	2543	2004	3	18	2.6595e+06	5	2004	2	17
2537	2576	2004	3	18	2.6595e+06	15	2004	2	17
2537	2576	2004	3	18	2.6622e+06	20	2004	2	17
2537	2544	2004	3	18	2.6649e+06	20	2004	2	17
2537	2576	2004	3	18	2.673e+06	5	2004	2	17
2537	2598	2004	3	19	2.7486e+06	10	2004	2	17
2537	2621	2004	3	20	2.7756e+06	10	2004	2	17
2537	2598	2004	3	20	2.781e+06	10	2004	2	17
2537	2598	2004	3	20	2.7918e+06	20	2004	2	17
2537	2598	2004	3	20	2.8107e+06	15	2004	2	17
2537	2404	2004	3	20	2.8269e+06	10	2004	2	17
2537	2404	2004	3	20	2.8296e+06	15	2004	2	17
2537	2404	2004	3	20	2.8323e+06	15	2004	2	17
2537	2404	2004	3	20	2.835e+06	10	2004	2	17
2537	2598	2004	3	20	2.8431e+06	15	2004	2	17
2537	2598	2004	3	21	2.8674e+06	10	2004	2	17
2537	2575	2004	3	21	2.8728e+06	20	2004	2	17
2537	2598	2004	3	21	2.8755e+06	10	2004	2	17
2537	2575	2004	3	21	2.8809e+06	10	2004	2	17
2537	2575	2004	3	21	2.8836e+06	15	2004	2	17
2537	2575	2004	3	21	2.889e+06	15	2004	2	17
2537	3007	2004	3	21	2.8998e+06	15	2004	2	17
2537	2575	2004	3	21	2.8998e+06	10	2004	2	17
2537	2597	2004	3	21	2.9079e+06	10	2004	2	17
2537	3007	2004	3	22	2.9484e+06	5	2004	2	17
2537	2575	2004	3	22	2.9916e+06	15	2004	2	17
2537	2682	2004	3	23	3.0375e+06	20	2004	2	17
2537	2490	2004	3	23	3.0375e+06	20	2004	2	17
2537	2519	2004	3	23	3.0402e+06	15	2004	2	17
2537	2519	2004	3	23	3.0483e+06	10	2004	2	17
2537	3103	2004	3	23	3.0942e+06	15	2004	2	17
2537	3000	2004	3	24	3.1266e+06	15	2004	2	17
2537	2576	2004	3	24	3.186e+06	20	2004	2	17
2537	2598	2004	3	25	3.1968e+06	15	2004	2	17
2537	2598	2004	3	25	3.2319e+06	15	2004	2	17
2537	3104	2004	3	25	3.2427e+06	15	2004	2	17
2537	2598	2004	3	25	3.2589e+06	15	2004	2	17
2537	2576	2004	3	25	3.2616e+06	5	2004	2	17
2537	2388	2004	3	25	3.2697e+06	15	2004	2	17
2537	2576	2004	3	25	3.2724e+06	15	2004	2	17
2537	2388	2004	3	26	3.3183e+06	15	2004	2	17
2537	2591	2004	3	27	3.3939e+06	15	2004	2	17
2537	2591	2004	3	27	3.3939e+06	10	2004	2	17
2537	2591	2004	3	27	3.402e+06	15	2004	2	17
2537	2654	2004	4	14	2.4192e+06	20	2004	3	17
2537	2670	2004	4	14	2.4192e+06	20	2004	3	17
2537	2670	2004	4	14	2.4192e+06	20	2004	3	17
2537	2654	2004	4	14	2.4192e+06	20	2004	3	17
2537	3084	2004	4	14	2.4192e+06	20	2004	3	17
2537	2683	2004	4	14	2.4192e+06	15	2004	3	17
2537	2654	2004	4	14	2.4192e+06	15	2004	3	17
2537	2585	2004	4	14	2.4192e+06	20	2004	3	17
2537	2670	2004	4	14	2.4192e+06	20	2004	3	17
2537	2654	2004	4	14	2.4192e+06	20	2004	3	17
2537	2654	2004	4	14	2.4192e+06	20	2004	3	17
2537	2670	2004	4	14	2.4192e+06	15	2004	3	17
2537	2654	2004	4	14	2.4192e+06	20	2004	3	17
2537	2623	2004	4	14	2.4192e+06	20	2004	3	17
2537	2636	2004	4	14	2.4192e+06	20	2004	3	17
2537	2599	2004	4	14	2.4192e+06	15	2004	3	17
2537	2636	2004	4	14	2.4192e+06	15	2004	3	17
2537	2670	2004	4	14	2.4192e+06	15	2004	3	17
2537	2682	2004	4	14	2.4192e+06	20	2004	3	17
2537	2636	2004	4	14	2.4192e+06	15	2004	3	17
2537	2981	2004	4	14	2.4192e+06	15	2004	3	17
2537	2575	2004	4	14	2.4192e+06	20	2004	3	17
2537	2623	2004	4	14	2.4192e+06	15	2004	3	17
2537	2585	2004	4	14	2.4192e+06	20	2004	3	17
2537	2654	2004	4	14	2.4192e+06	25	2004	3	17
2537	2636	2004	4	14	2.4192e+06	20	2004	3	17
2537	2575	2004	4	14	2.4192e+06	15	2004	3	17
2537	2654	2004	4	14	2.4192e+06	15	2004	3	17
2537	2683	2004	4	14	2.4192e+06	20	2004	3	17
2537	2636	2004	4	14	2.4192e+06	15	2004	3	17
2537	2670	2004	4	14	2.4192e+06	20	2004	3	17
2537	2682	2004	4	14	2.4597e+06	10	2004	3	17
2537	2965	2004	4	14	2.4651e+06	15	2004	3	17
2537	2682	2004	4	14	2.4732e+06	15	2004	3	17
2537	2682	2004	4	14	2.4894e+06	15	2004	3	17
2537	2682	2004	4	14	2.4894e+06	15	2004	3	17
2537	2682	2004	4	14	2.4921e+06	10	2004	3	17
2537	2682	2004	4	14	2.4975e+06	15	2004	3	17
2537	2682	2004	4	15	2.5056e+06	15	2004	3	17
2537	2654	2004	4	15	2.511e+06	10	2004	3	17
2537	2654	2004	4	15	2.5137e+06	20	2004	3	17
2537	2654	2004	4	15	2.5137e+06	10	2004	3	17
2537	2654	2004	4	15	2.5137e+06	10	2004	3	17
2537	2654	2004	4	15	2.5191e+06	20	2004	3	17
2537	2575	2004	4	15	2.5218e+06	5	2004	3	17
2537	2670	2004	4	15	2.5218e+06	15	2004	3	17
2537	2670	2004	4	15	2.5218e+06	20	2004	3	17
2537	2670	2004	4	15	2.5353e+06	20	2004	3	17
2537	2670	2004	4	15	2.538e+06	15	2004	3	17
2537	2654	2004	4	15	2.5407e+06	25	2004	3	17
2537	2670	2004	4	15	2.5407e+06	15	2004	3	17
2537	2670	2004	4	15	2.5434e+06	15	2004	3	17
2537	2670	2004	4	15	2.5434e+06	15	2004	3	17
2537	2654	2004	4	15	2.5461e+06	20	2004	3	17
2537	2654	2004	4	15	2.5488e+06	15	2004	3	17
2537	2654	2004	4	15	2.5488e+06	5	2004	3	17
2537	2654	2004	4	15	2.5488e+06	15	2004	3	17
2537	2654	2004	4	15	2.5515e+06	10	2004	3	17
2537	2654	2004	4	15	2.5515e+06	10	2004	3	17
2537	2654	2004	4	15	2.5542e+06	15	2004	3	17
2537	2670	2004	4	15	2.5542e+06	20	2004	3	17
2537	2683	2004	4	15	2.5569e+06	20	2004	3	17
2537	2654	2004	4	15	2.5569e+06	20	2004	3	17
2537	2670	2004	4	15	2.5623e+06	20	2004	3	17
2537	2670	2004	4	15	2.5623e+06	15	2004	3	17
2537	2683	2004	4	15	2.565e+06	10	2004	3	17
2537	2683	2004	4	15	2.565e+06	15	2004	3	17
2537	2683	2004	4	15	2.5677e+06	15	2004	3	17
2537	2683	2004	4	15	2.5677e+06	20	2004	3	17
2537	2683	2004	4	15	2.5677e+06	5	2004	3	17
2537	2683	2004	4	15	2.5704e+06	25	2004	3	17
2537	2683	2004	4	15	2.5731e+06	15	2004	3	17
2537	2683	2004	4	15	2.5731e+06	20	2004	3	17
2537	2683	2004	4	15	2.5731e+06	20	2004	3	17
2537	2683	2004	4	15	2.5758e+06	10	2004	3	17
2537	2683	2004	4	15	2.5785e+06	10	2004	3	17
2537	2683	2004	4	15	2.5785e+06	5	2004	3	17
2537	2683	2004	4	15	2.5812e+06	15	2004	3	17
2537	2683	2004	4	15	2.5812e+06	10	2004	3	17
2537	2683	2004	4	15	2.5812e+06	15	2004	3	17
2537	2683	2004	4	15	2.5812e+06	15	2004	3	17
2537	2683	2004	4	15	2.5812e+06	15	2004	3	17
2537	2683	2004	4	15	2.5812e+06	10	2004	3	17
2537	2683	2004	4	15	2.5812e+06	15	2004	3	17
2537	2683	2004	4	15	2.5839e+06	10	2004	3	17
2537	2683	2004	4	15	2.5839e+06	10	2004	3	17
2537	2683	2004	4	15	2.5839e+06	20	2004	3	17
2537	2683	2004	4	15	2.5839e+06	10	2004	3	17
2537	2683	2004	4	15	2.5839e+06	15	2004	3	17
2537	2683	2004	4	15	2.5839e+06	15	2004	3	17
2537	2683	2004	4	15	2.5866e+06	15	2004	3	17
2537	2683	2004	4	15	2.5866e+06	10	2004	3	17
2537	2683	2004	4	15	2.5866e+06	5	2004	3	17
2537	2683	2004	4	15	2.5893e+06	10	2004	3	17
2537	2683	2004	4	15	2.5893e+06	20	2004	3	17
2537	2683	2004	4	15	2.5893e+06	15	2004	3	17
2537	2683	2004	4	16	2.592e+06	5	2004	3	17
2537	2683	2004	4	16	2.592e+06	10	2004	3	17
2537	2683	2004	4	16	2.592e+06	20	2004	3	17
2537	2683	2004	4	16	2.592e+06	10	2004	3	17
2537	2683	2004	4	16	2.592e+06	10	2004	3	17
2537	2683	2004	4	16	2.592e+06	15	2004	3	17
2537	2683	2004	4	16	2.592e+06	5	2004	3	17
2537	2683	2004	4	16	2.592e+06	10	2004	3	17
2537	2683	2004	4	16	2.5947e+06	10	2004	3	17
2537	2683	2004	4	16	2.5947e+06	15	2004	3	17
2537	2683	2004	4	16	2.5947e+06	15	2004	3	17
2537	2683	2004	4	16	2.5947e+06	5	2004	3	17
2537	2683	2004	4	16	2.5947e+06	10	2004	3	17
2537	2683	2004	4	16	2.5947e+06	15	2004	3	17
2537	2683	2004	4	16	2.5947e+06	20	2004	3	17
2537	2683	2004	4	16	2.5974e+06	20	2004	3	17
2537	2683	2004	4	16	2.5974e+06	10	2004	3	17
2537	2683	2004	4	16	2.5974e+06	20	2004	3	17
2537	2683	2004	4	16	2.6001e+06	15	2004	3	17
2537	2683	2004	4	16	2.6001e+06	10	2004	3	17
2537	2683	2004	4	16	2.6001e+06	15	2004	3	17
2537	2683	2004	4	16	2.6001e+06	10	2004	3	17
2537	2683	2004	4	16	2.6001e+06	20	2004	3	17
2537	2683	2004	4	16	2.6001e+06	10	2004	3	17
2537	2683	2004	4	16	2.6001e+06	10	2004	3	17
2537	2683	2004	4	16	2.6028e+06	10	2004	3	17
2537	2683	2004	4	16	2.6028e+06	10	2004	3	17
2537	2683	2004	4	16	2.6028e+06	20	2004	3	17
2537	2683	2004	4	16	2.6028e+06	15	2004	3	17
2537	2683	2004	4	16	2.6055e+06	10	2004	3	17
2537	2683	2004	4	16	2.6055e+06	10	2004	3	17
2537	2683	2004	4	16	2.6082e+06	10	2004	3	17
2537	2683	2004	4	16	2.6082e+06	15	2004	3	17
2537	2683	2004	4	16	2.6109e+06	15	2004	3	17
2537	2683	2004	4	16	2.6109e+06	10	2004	3	17
2537	2683	2004	4	16	2.6109e+06	10	2004	3	17
2537	2683	2004	4	16	2.6136e+06	15	2004	3	17
2537	2683	2004	4	16	2.6136e+06	10	2004	3	17
2537	2683	2004	4	16	2.6136e+06	15	2004	3	17
2537	2683	2004	4	16	2.6163e+06	15	2004	3	17
2537	2683	2004	4	16	2.6163e+06	15	2004	3	17
2537	2683	2004	4	16	2.619e+06	10	2004	3	17
2537	2683	2004	4	16	2.619e+06	20	2004	3	17
2537	2683	2004	4	16	2.619e+06	20	2004	3	17
2537	2576	2004	4	16	2.6703e+06	15	2004	3	17
2537	2576	2004	4	16	2.6703e+06	15	2004	3	17
2537	2576	2004	4	16	2.673e+06	15	2004	3	17
2537	2576	2004	4	16	2.6757e+06	10	2004	3	17
2537	2576	2004	4	16	2.6757e+06	10	2004	3	17
2537	2576	2004	4	17	2.6811e+06	15	2004	3	17
2537	2576	2004	4	17	2.6811e+06	10	2004	3	17
2537	2576	2004	4	17	2.6838e+06	15	2004	3	17
2537	2576	2004	4	17	2.6865e+06	10	2004	3	17
2537	2670	2004	4	17	2.7e+06	10	2004	3	17
2537	2388	2004	4	17	2.7e+06	10	2004	3	17
2537	2576	2004	4	17	2.7e+06	15	2004	3	17
2537	2670	2004	4	17	2.7108e+06	15	2004	3	17
2537	2670	2004	4	17	2.7108e+06	10	2004	3	17
2537	2670	2004	4	17	2.7108e+06	20	2004	3	17
2537	2576	2004	4	17	2.7135e+06	10	2004	3	17
2537	2388	2004	4	17	2.7135e+06	15	2004	3	17
2537	2670	2004	4	17	2.7135e+06	10	2004	3	17
2537	2670	2004	4	17	2.7135e+06	15	2004	3	17
2537	2388	2004	4	17	2.7162e+06	10	2004	3	17
2537	2388	2004	4	17	2.7162e+06	15	2004	3	17
2537	2654	2004	4	17	2.7189e+06	10	2004	3	17
2537	2670	2004	4	17	2.7189e+06	15	2004	3	17
2537	2575	2004	4	17	2.7189e+06	15	2004	3	17
2537	2575	2004	4	17	2.7189e+06	15	2004	3	17
2537	2670	2004	4	17	2.7216e+06	10	2004	3	17
2537	2654	2004	4	17	2.7243e+06	15	2004	3	17
2537	2654	2004	4	17	2.7243e+06	10	2004	3	17
2537	2575	2004	4	17	2.7243e+06	20	2004	3	17
2537	2388	2004	4	17	2.7243e+06	10	2004	3	17
2537	2654	2004	4	17	2.7243e+06	15	2004	3	17
2537	2654	2004	4	17	2.727e+06	20	2004	3	17
2537	2654	2004	4	17	2.727e+06	20	2004	3	17
2537	2388	2004	4	17	2.727e+06	15	2004	3	17
2537	2654	2004	4	17	2.727e+06	20	2004	3	17
2537	2654	2004	4	17	2.727e+06	15	2004	3	17
2537	2654	2004	4	17	2.727e+06	10	2004	3	17
2537	2388	2004	4	17	2.7297e+06	15	2004	3	17
2537	2654	2004	4	17	2.7324e+06	15	2004	3	17
2537	2654	2004	4	17	2.7324e+06	15	2004	3	17
2537	2388	2004	4	17	2.7324e+06	10	2004	3	17
2537	2654	2004	4	17	2.7324e+06	15	2004	3	17
2537	2575	2004	4	17	2.7351e+06	15	2004	3	17
2537	2654	2004	4	17	2.7351e+06	15	2004	3	17
2537	2388	2004	4	17	2.7351e+06	15	2004	3	17
2537	2575	2004	4	17	2.7351e+06	10	2004	3	17
2537	2388	2004	4	17	2.7351e+06	20	2004	3	17
2537	2388	2004	4	17	2.7351e+06	10	2004	3	17
2537	2654	2004	4	17	2.7378e+06	15	2004	3	17
2537	2388	2004	4	17	2.7405e+06	15	2004	3	17
2537	2654	2004	4	17	2.7405e+06	10	2004	3	17
2537	2575	2004	4	17	2.7405e+06	5	2004	3	17
2537	2388	2004	4	17	2.7405e+06	15	2004	3	17
2537	2388	2004	4	17	2.7432e+06	20	2004	3	17
2537	2388	2004	4	17	2.7432e+06	15	2004	3	17
2537	2654	2004	4	17	2.7432e+06	15	2004	3	17
2537	2654	2004	4	17	2.7432e+06	10	2004	3	17
2537	2670	2004	4	17	2.7432e+06	10	2004	3	17
2537	2654	2004	4	17	2.7432e+06	15	2004	3	17
2537	2388	2004	4	17	2.7432e+06	15	2004	3	17
2537	2388	2004	4	17	2.7432e+06	15	2004	3	17
2537	2654	2004	4	17	2.7432e+06	5	2004	3	17
2537	2388	2004	4	17	2.7459e+06	20	2004	3	17
2537	2388	2004	4	17	2.7459e+06	15	2004	3	17
2537	2388	2004	4	17	2.7459e+06	5	2004	3	17
2537	2654	2004	4	17	2.7459e+06	15	2004	3	17
2537	2654	2004	4	17	2.7486e+06	10	2004	3	17
2537	2670	2004	4	17	2.7513e+06	10	2004	3	17
2537	2670	2004	4	17	2.7513e+06	10	2004	3	17
2537	2654	2004	4	17	2.7513e+06	5	2004	3	17
2537	2654	2004	4	17	2.754e+06	15	2004	3	17
2537	2654	2004	4	17	2.754e+06	15	2004	3	17
2537	2388	2004	4	17	2.754e+06	15	2004	3	17
2537	2670	2004	4	17	2.7594e+06	15	2004	3	17
2537	2654	2004	4	17	2.7594e+06	5	2004	3	17
2537	2388	2004	4	17	2.7621e+06	15	2004	3	17
2537	2670	2004	4	17	2.7621e+06	10	2004	3	17
2537	2670	2004	4	18	2.7648e+06	15	2004	3	17
2537	2670	2004	4	18	2.7648e+06	15	2004	3	17
2537	2654	2004	4	18	2.7648e+06	15	2004	3	17
2537	2585	2004	4	18	2.7648e+06	15	2004	3	17
2537	2654	2004	4	18	2.7675e+06	10	2004	3	17
2537	2585	2004	4	18	2.7675e+06	15	2004	3	17
2537	2388	2004	4	18	2.7675e+06	15	2004	3	17
2537	2670	2004	4	18	2.7675e+06	20	2004	3	17
2537	2585	2004	4	18	2.7675e+06	15	2004	3	17
2537	2670	2004	4	18	2.7702e+06	15	2004	3	17
2537	2591	2004	4	18	2.7729e+06	10	2004	3	17
2537	2670	2004	4	18	2.7729e+06	15	2004	3	17
2537	2654	2004	4	18	2.7729e+06	10	2004	3	17
2537	2670	2004	4	18	2.7756e+06	10	2004	3	17
2537	2670	2004	4	18	2.7756e+06	15	2004	3	17
2537	2585	2004	4	18	2.7756e+06	20	2004	3	17
2537	2670	2004	4	18	2.7756e+06	15	2004	3	17
2537	2670	2004	4	18	2.7783e+06	15	2004	3	17
2537	2670	2004	4	18	2.7783e+06	15	2004	3	17
2537	2670	2004	4	18	2.7783e+06	20	2004	3	17
2537	2670	2004	4	18	2.781e+06	15	2004	3	17
2537	2388	2004	4	18	2.781e+06	15	2004	3	17
2537	2670	2004	4	18	2.781e+06	20	2004	3	17
2537	2670	2004	4	18	2.7837e+06	15	2004	3	17
2537	2670	2004	4	18	2.7837e+06	20	2004	3	17
2537	2670	2004	4	18	2.7837e+06	10	2004	3	17
2537	2670	2004	4	18	2.7837e+06	15	2004	3	17
2537	2670	2004	4	18	2.7837e+06	20	2004	3	17
2537	2670	2004	4	18	2.7837e+06	15	2004	3	17
2537	2670	2004	4	18	2.7864e+06	20	2004	3	17
2537	2670	2004	4	18	2.7864e+06	5	2004	3	17
2537	2388	2004	4	18	2.7864e+06	10	2004	3	17
2537	2404	2004	4	18	2.7891e+06	20	2004	3	17
2537	2670	2004	4	18	2.7891e+06	20	2004	3	17
2537	2670	2004	4	18	2.7891e+06	15	2004	3	17
2537	2388	2004	4	18	2.7918e+06	15	2004	3	17
2537	2670	2004	4	18	2.7918e+06	15	2004	3	17
2537	2670	2004	4	18	2.7945e+06	10	2004	3	17
2537	2388	2004	4	18	2.7945e+06	15	2004	3	17
2537	2654	2004	4	18	2.7972e+06	10	2004	3	17
2537	2591	2004	4	18	2.7972e+06	15	2004	3	17
2537	2670	2004	4	18	2.7972e+06	15	2004	3	17
2537	2670	2004	4	18	2.7999e+06	15	2004	3	17
2537	2670	2004	4	18	2.7999e+06	15	2004	3	17
2537	2670	2004	4	18	2.7999e+06	15	2004	3	17
2537	2654	2004	4	18	2.7999e+06	15	2004	3	17
2537	2670	2004	4	18	2.7999e+06	15	2004	3	17
2537	2388	2004	4	18	2.8026e+06	15	2004	3	17
2537	2670	2004	4	18	2.8026e+06	15	2004	3	17
2537	2591	2004	4	18	2.8026e+06	15	2004	3	17
2537	2591	2004	4	18	2.8026e+06	15	2004	3	17
2537	2654	2004	4	18	2.8053e+06	10	2004	3	17
2537	2404	2004	4	18	2.808e+06	15	2004	3	17
2537	2670	2004	4	18	2.808e+06	15	2004	3	17
2537	2670	2004	4	18	2.808e+06	5	2004	3	17
2537	2670	2004	4	18	2.8107e+06	10	2004	3	17
2537	2670	2004	4	18	2.8107e+06	20	2004	3	17
2537	2654	2004	4	18	2.8107e+06	20	2004	3	17
2537	2654	2004	4	18	2.8134e+06	15	2004	3	17
2537	2654	2004	4	18	2.8134e+06	15	2004	3	17
2537	2388	2004	4	18	2.8134e+06	15	2004	3	17
2537	2654	2004	4	18	2.8161e+06	15	2004	3	17
2537	2654	2004	4	18	2.8188e+06	20	2004	3	17
2537	2388	2004	4	18	2.8188e+06	5	2004	3	17
2537	2654	2004	4	18	2.8215e+06	15	2004	3	17
2537	2388	2004	4	18	2.8242e+06	10	2004	3	17
2537	2654	2004	4	18	2.8269e+06	10	2004	3	17
2537	2654	2004	4	18	2.8296e+06	15	2004	3	17
2537	2388	2004	4	18	2.8323e+06	10	2004	3	17
2537	2654	2004	4	18	2.835e+06	20	2004	3	17
2537	2654	2004	4	18	2.835e+06	15	2004	3	17
2537	2654	2004	4	18	2.8404e+06	15	2004	3	17
2537	2366	2004	4	19	2.8674e+06	15	2004	3	17
2537	2366	2004	4	19	2.8863e+06	20	2004	3	17
2537	2598	2004	4	19	2.8944e+06	15	2004	3	17
2537	2598	2004	4	19	2.8944e+06	15	2004	3	17
2537	2404	2004	4	19	2.8971e+06	15	2004	3	17
2537	2366	2004	4	19	2.8998e+06	15	2004	3	17
2537	2600	2004	4	19	2.9025e+06	5	2004	3	17
2537	2366	2004	4	19	2.9079e+06	10	2004	3	17
2537	2366	2004	4	19	2.9187e+06	20	2004	3	17
2537	2366	2004	4	19	2.9187e+06	10	2004	3	17
2537	2613	2004	4	20	2.9376e+06	10	2004	3	17
2537	2366	2004	4	20	2.9403e+06	20	2004	3	17
2537	2970	2004	4	20	2.97e+06	10	2004	3	17
2537	2367	2004	4	20	3.0024e+06	15	2004	3	17
2537	2367	2004	4	21	3.0429e+06	15	2004	3	17
2537	2970	2004	4	21	3.0456e+06	10	2004	3	17
2537	2345	2004	4	21	3.0483e+06	15	2004	3	17
2537	2367	2004	4	21	3.0483e+06	15	2004	3	17
2537	2367	2004	4	21	3.0483e+06	5	2004	3	17
2537	2971	2004	4	21	3.0591e+06	20	2004	3	17
2537	2345	2004	4	21	3.0591e+06	15	2004	3	17
2537	2345	2004	4	21	3.0618e+06	15	2004	3	17
2537	2367	2004	4	21	3.0618e+06	10	2004	3	17
2537	2367	2004	4	21	3.0645e+06	15	2004	3	17
2537	2367	2004	4	21	3.0645e+06	15	2004	3	17
2537	2369	2004	4	21	3.0672e+06	15	2004	3	17
2537	2979	2004	4	21	3.0861e+06	10	2004	3	17
2537	2367	2004	4	21	3.0915e+06	15	2004	3	17
2537	2979	2004	4	21	3.1023e+06	15	2004	3	17
2537	2367	2004	4	22	3.1374e+06	15	2004	3	17
2537	2367	2004	4	22	3.1374e+06	10	2004	3	17
2537	2367	2004	4	22	3.1509e+06	15	2004	3	17
2537	2367	2004	4	22	3.1509e+06	15	2004	3	17
2537	2367	2004	4	22	3.1671e+06	20	2004	3	17
2537	2347	2004	4	22	3.1698e+06	10	2004	3	17
2537	2979	2004	4	23	3.2022e+06	25	2004	3	17
2537	3007	2004	4	23	3.2022e+06	15	2004	3	17
2537	3007	2004	4	23	3.2292e+06	15	2004	3	17
2537	2601	2004	4	23	3.2535e+06	10	2004	3	17
2537	2601	2004	4	23	3.2589e+06	10	2004	3	17
2537	2601	2004	4	23	3.267e+06	10	2004	3	17
2537	3067	2004	4	23	3.2697e+06	20	2004	3	17
2537	2601	2004	4	23	3.2697e+06	15	2004	3	17
2537	2601	2004	4	23	3.2724e+06	15	2004	3	17
2537	2601	2004	4	23	3.2778e+06	20	2004	3	17
2537	2601	2004	4	24	3.2967e+06	20	2004	3	17
2537	3084	2004	4	24	3.2994e+06	10	2004	3	17
2537	2601	2004	4	24	3.2994e+06	10	2004	3	17
2537	2601	2004	4	24	3.3102e+06	20	2004	3	17
2537	2637	2004	4	24	3.3156e+06	15	2004	3	17
2537	2637	2004	4	24	3.3183e+06	15	2004	3	17
2537	2637	2004	4	24	3.3183e+06	20	2004	3	17
2537	3067	2004	4	24	3.3183e+06	10	2004	3	17
2537	2637	2004	4	24	3.3237e+06	10	2004	3	17
2537	2637	2004	4	24	3.3264e+06	5	2004	3	17
2537	2637	2004	4	24	3.3291e+06	15	2004	3	17
2537	2637	2004	4	24	3.3372e+06	20	2004	3	17
2537	3067	2004	4	24	3.3426e+06	25	2004	3	17
2537	2681	2004	4	24	3.3507e+06	5	2004	3	17
2537	2637	2004	4	24	3.3507e+06	10	2004	3	17
2537	2601	2004	4	24	3.3534e+06	5	2004	3	17
2537	2637	2004	4	24	3.3534e+06	15	2004	3	17
2537	2637	2004	4	24	3.3534e+06	10	2004	3	17
2537	2601	2004	4	24	3.3561e+06	5	2004	3	17
2537	2602	2004	4	25	3.3777e+06	5	2004	3	17
2537	2602	2004	4	25	3.4101e+06	5	2004	3	17
2537	2518	2004	6	13	2.4192e+06	15	2004	5	16
2537	3171	2004	6	13	2.4192e+06	10	2004	5	16
2537	3171	2004	6	13	2.4192e+06	20	2004	5	16
2537	3174	2004	6	13	2.4192e+06	15	2004	5	16
2537	3171	2004	6	13	2.4192e+06	20	2004	5	16
2537	3171	2004	6	13	2.4192e+06	15	2004	5	16
2537	2926	2004	6	13	2.4192e+06	20	2004	5	16
2537	3171	2004	6	13	2.4192e+06	25	2004	5	16
2537	2543	2004	6	13	2.4192e+06	20	2004	5	16
2537	3171	2004	6	13	2.4192e+06	15	2004	5	16
2537	2576	2004	6	13	2.4192e+06	15	2004	5	16
2537	3171	2004	6	13	2.4192e+06	20	2004	5	16
2537	2345	2004	6	13	2.4192e+06	15	2004	5	16
2537	3171	2004	6	13	2.4192e+06	15	2004	5	16
2537	2488	2004	6	13	2.4192e+06	20	2004	5	16
2537	3171	2004	6	13	2.4192e+06	20	2004	5	16
2537	2512	2004	6	13	2.4192e+06	15	2004	5	16
2537	2622	2004	6	13	2.4192e+06	20	2004	5	16
2537	3171	2004	6	13	2.4192e+06	15	2004	5	16
2537	2513	2004	6	13	2.4192e+06	20	2004	5	16
2537	2490	2004	6	13	2.4192e+06	20	2004	5	16
2537	3182	2004	6	13	2.4192e+06	20	2004	5	16
2537	2576	2004	6	13	2.4192e+06	20	2004	5	16
2537	3171	2004	6	13	2.4192e+06	20	2004	5	16
2537	2484	2004	6	13	2.4192e+06	20	2004	5	16
2537	2443	2004	6	13	2.4192e+06	20	2004	5	16
2537	2892	2004	6	13	2.4192e+06	15	2004	5	16
2537	2513	2004	6	13	2.4192e+06	25	2004	5	16
2537	3171	2004	6	13	2.4192e+06	15	2004	5	16
2537	2443	2004	6	13	2.4192e+06	20	2004	5	16
2537	3171	2004	6	13	2.4192e+06	15	2004	5	16
2537	2517	2004	6	13	2.4192e+06	15	2004	5	16
2537	2444	2004	6	13	2.4192e+06	20	2004	5	16
2537	2576	2004	6	13	2.4192e+06	15	2004	5	16
2537	3173	2004	6	13	2.4192e+06	15	2004	5	16
2537	3196	2004	6	13	2.4192e+06	20	2004	5	16
2537	3173	2004	6	13	2.4192e+06	20	2004	5	16
2537	2444	2004	6	13	2.4192e+06	20	2004	5	16
2537	2576	2004	6	13	2.4192e+06	20	2004	5	16
2537	3177	2004	6	13	2.4192e+06	15	2004	5	16
2537	3171	2004	6	13	2.4192e+06	15	2004	5	16
2537	3171	2004	6	13	2.4192e+06	20	2004	5	16
2537	2576	2004	6	13	2.4192e+06	15	2004	5	16
2537	2482	2004	6	13	2.4192e+06	15	2004	5	16
2537	3171	2004	6	13	2.4192e+06	20	2004	5	16
2537	3171	2004	6	13	2.4192e+06	20	2004	5	16
2537	3171	2004	6	13	2.4192e+06	20	2004	5	16
2537	2610	2004	6	13	2.4192e+06	15	2004	5	16
2537	3171	2004	6	13	2.4192e+06	15	2004	5	16
2537	3171	2004	6	13	2.4192e+06	25	2004	5	16
2537	3177	2004	6	13	2.4192e+06	20	2004	5	16
2537	2621	2004	6	13	2.4192e+06	20	2004	5	16
2537	3171	2004	6	13	2.4192e+06	20	2004	5	16
2537	3171	2004	6	13	2.4192e+06	25	2004	5	16
2537	3170	2004	6	13	2.4192e+06	20	2004	5	16
2537	2490	2004	6	13	2.4192e+06	15	2004	5	16
2537	2576	2004	6	13	2.4192e+06	15	2004	5	16
2537	2291	2004	6	13	2.4192e+06	20	2004	5	16
2537	2598	2004	6	13	2.4192e+06	20	2004	5	16
2537	3171	2004	6	13	2.4192e+06	20	2004	5	16
2537	2513	2004	6	13	2.4192e+06	15	2004	5	16
2537	3171	2004	6	13	2.4192e+06	25	2004	5	16
2537	2517	2004	6	13	2.4192e+06	20	2004	5	16
2537	2368	2004	6	13	2.4192e+06	20	2004	5	16
2537	2546	2004	6	13	2.4192e+06	15	2004	5	16
2537	3171	2004	6	13	2.4192e+06	20	2004	5	16
2537	3171	2004	6	13	2.4192e+06	20	2004	5	16
2537	3171	2004	6	13	2.4192e+06	20	2004	5	16
2537	3171	2004	6	13	2.4192e+06	15	2004	5	16
2537	3171	2004	6	13	2.4192e+06	15	2004	5	16
2537	3171	2004	6	13	2.4192e+06	15	2004	5	16
2537	2558	2004	6	13	2.4192e+06	20	2004	5	16
2537	2926	2004	6	13	2.4192e+06	15	2004	5	16
2537	2167	2004	6	13	2.4192e+06	15	2004	5	16
2537	3171	2004	6	13	2.4192e+06	20	2004	5	16
2537	3171	2004	6	13	2.4192e+06	20	2004	5	16
2537	3175	2004	6	13	2.4192e+06	15	2004	5	16
2537	2482	2004	6	13	2.4192e+06	15	2004	5	16
2537	3171	2004	6	13	2.4192e+06	15	2004	5	16
2537	3171	2004	6	13	2.4192e+06	15	2004	5	16
2537	3172	2004	6	13	2.4192e+06	20	2004	5	16
2537	2487	2004	6	13	2.4192e+06	20	2004	5	16
2537	2480	2004	6	13	2.4192e+06	15	2004	5	16
2537	3172	2004	6	13	2.4192e+06	20	2004	5	16
2537	3171	2004	6	13	2.4192e+06	20	2004	5	16
2537	2611	2004	6	13	2.4192e+06	20	2004	5	16
2537	2513	2004	6	13	2.4192e+06	20	2004	5	16
2537	3171	2004	6	13	2.4192e+06	15	2004	5	16
2537	3171	2004	6	13	2.4192e+06	15	2004	5	16
2537	2545	2004	6	13	2.4192e+06	15	2004	5	16
2537	2883	2004	6	13	2.4192e+06	15	2004	5	16
2537	2447	2004	6	13	2.4192e+06	10	2004	5	16
2537	2558	2004	6	13	2.4192e+06	20	2004	5	16
2537	3177	2004	6	13	2.4192e+06	10	2004	5	16
2537	3168	2004	6	13	2.4192e+06	20	2004	5	16
2537	2597	2004	6	13	2.4192e+06	15	2004	5	16
2537	3171	2004	6	13	2.4192e+06	20	2004	5	16
2537	3171	2004	6	13	2.4192e+06	15	2004	5	16
2537	2513	2004	6	13	2.4192e+06	15	2004	5	16
2537	3171	2004	6	13	2.4192e+06	20	2004	5	16
2537	2490	2004	6	13	2.4192e+06	25	2004	5	16
2537	3171	2004	6	13	2.4192e+06	15	2004	5	16
2537	2518	2004	6	13	2.4192e+06	15	2004	5	16
2537	3171	2004	6	13	2.4192e+06	15	2004	5	16
2537	3171	2004	6	13	2.4192e+06	20	2004	5	16
2537	3171	2004	6	13	2.4192e+06	20	2004	5	16
2537	3171	2004	6	13	2.4192e+06	15	2004	5	16
2537	3176	2004	6	13	2.4192e+06	15	2004	5	16
2537	3171	2004	6	13	2.4192e+06	20	2004	5	16
2537	3171	2004	6	13	2.4192e+06	15	2004	5	16
2537	3175	2004	6	13	2.4192e+06	15	2004	5	16
2537	3171	2004	6	13	2.4192e+06	15	2004	5	16
2537	3171	2004	6	13	2.4192e+06	20	2004	5	16
2537	2294	2004	6	13	2.4192e+06	20	2004	5	16
2537	2576	2004	6	13	2.4192e+06	15	2004	5	16
2537	2926	2004	6	13	2.4192e+06	15	2004	5	16
2537	2443	2004	6	13	2.4192e+06	15	2004	5	16
2537	3171	2004	6	13	2.4192e+06	10	2004	5	16
2537	2444	2004	6	13	2.4192e+06	10	2004	5	16
2537	3171	2004	6	13	2.4192e+06	20	2004	5	16
2537	2558	2004	6	13	2.4192e+06	20	2004	5	16
2537	2558	2004	6	13	2.4192e+06	20	2004	5	16
2537	2623	2004	6	13	2.4192e+06	10	2004	5	16
2537	3192	2004	6	13	2.4192e+06	15	2004	5	16
2537	2444	2004	6	13	2.4192e+06	20	2004	5	16
2537	3171	2004	6	13	2.4192e+06	20	2004	5	16
2537	2892	2004	6	13	2.4192e+06	20	2004	5	16
2537	3171	2004	6	13	2.4192e+06	20	2004	5	16
2537	2344	2004	6	13	2.4192e+06	20	2004	5	16
2537	2575	2004	6	13	2.4192e+06	15	2004	5	16
2537	2344	2004	6	13	2.4192e+06	15	2004	5	16
2537	3171	2004	6	13	2.4192e+06	20	2004	5	16
2537	2576	2004	6	13	2.4192e+06	20	2004	5	16
2537	2576	2004	6	13	2.4192e+06	25	2004	5	16
2537	3171	2004	6	13	2.4192e+06	20	2004	5	16
2537	3171	2004	6	13	2.4192e+06	25	2004	5	16
2537	3171	2004	6	13	2.4192e+06	25	2004	5	16
2537	3171	2004	6	13	2.4192e+06	20	2004	5	16
2537	3181	2004	6	13	2.4192e+06	15	2004	5	16
2537	2555	2004	6	13	2.4192e+06	15	2004	5	16
2537	3171	2004	6	13	2.4192e+06	25	2004	5	16
2537	3171	2004	6	13	2.4192e+06	15	2004	5	16
2537	3171	2004	6	13	2.4192e+06	15	2004	5	16
2537	3171	2004	6	13	2.4192e+06	15	2004	5	16
2537	3171	2004	6	13	2.4192e+06	15	2004	5	16
2537	2515	2004	6	13	2.4192e+06	25	2004	5	16
2537	2913	2004	6	13	2.4192e+06	15	2004	5	16
2537	2517	2004	6	13	2.4192e+06	20	2004	5	16
2537	3171	2004	6	13	2.4192e+06	15	2004	5	16
2537	2542	2004	6	13	2.4219e+06	15	2004	5	16
2537	2557	2004	6	13	2.4219e+06	15	2004	5	16
2537	2167	2004	6	13	2.4219e+06	20	2004	5	16
2537	3191	2004	6	13	2.4219e+06	15	2004	5	16
2537	2365	2004	6	13	2.4219e+06	15	2004	5	16
2537	3216	2004	6	13	2.4246e+06	15	2004	5	16
2537	2202	2004	6	13	2.4246e+06	10	2004	5	16
2537	2542	2004	6	13	2.4273e+06	15	2004	5	16
2537	2490	2004	6	13	2.4273e+06	10	2004	5	16
2537	2512	2004	6	13	2.43e+06	15	2004	5	16
2537	1909	2004	6	13	2.43e+06	10	2004	5	16
2537	2883	2004	6	13	2.4327e+06	10	2004	5	16
2537	2542	2004	6	13	2.4354e+06	15	2004	5	16
2537	2558	2004	6	13	2.4435e+06	10	2004	5	16
2537	2167	2004	6	13	2.4462e+06	15	2004	5	16
2537	2478	2004	6	13	2.4462e+06	20	2004	5	16
2537	2201	2004	6	13	2.4489e+06	10	2004	5	16
2537	2478	2004	6	13	2.4516e+06	15	2004	5	16
2537	2063	2004	6	13	2.4543e+06	20	2004	5	16
2537	2346	2004	6	13	2.4597e+06	15	2004	5	16
2537	2883	2004	6	13	2.4651e+06	20	2004	5	16
2537	2478	2004	6	13	2.4651e+06	20	2004	5	16
2537	3216	2004	6	13	2.4678e+06	20	2004	5	16
2537	2883	2004	6	13	2.4678e+06	15	2004	5	16
2537	2883	2004	6	13	2.4678e+06	15	2004	5	16
2537	2479	2004	6	13	2.4786e+06	10	2004	5	16
2537	2369	2004	6	13	2.484e+06	20	2004	5	16
2537	2558	2004	6	13	2.4867e+06	20	2004	5	16
2537	2519	2004	6	13	2.4921e+06	20	2004	5	16
2537	2485	2004	6	13	2.4948e+06	10	2004	5	16
2537	2519	2004	6	13	2.5002e+06	20	2004	5	16
2537	2519	2004	6	13	2.5002e+06	10	2004	5	16
2537	2484	2004	6	13	2.5029e+06	20	2004	5	16
2537	2557	2004	6	13	2.5029e+06	15	2004	5	16
2537	2349	2004	6	13	2.5029e+06	10	2004	5	16
2537	2365	2004	6	14	2.5056e+06	10	2004	5	16
2537	2291	2004	6	14	2.5056e+06	20	2004	5	16
2537	2519	2004	6	14	2.5083e+06	15	2004	5	16
2537	2349	2004	6	14	2.5083e+06	20	2004	5	16
2537	2519	2004	6	14	2.5083e+06	20	2004	5	16
2537	2202	2004	6	14	2.5083e+06	15	2004	5	16
2537	2558	2004	6	14	2.511e+06	10	2004	5	16
2537	2202	2004	6	14	2.5137e+06	10	2004	5	16
2537	2484	2004	6	14	2.5137e+06	10	2004	5	16
2537	3216	2004	6	14	2.5137e+06	5	2004	5	16
2537	2400	2004	6	14	2.5164e+06	20	2004	5	16
2537	2365	2004	6	14	2.5191e+06	15	2004	5	16
2537	2202	2004	6	14	2.5218e+06	15	2004	5	16
2537	2202	2004	6	14	2.5218e+06	15	2004	5	16
2537	2167	2004	6	14	2.5245e+06	15	2004	5	16
2537	2825	2004	6	14	2.5272e+06	25	2004	5	16
2537	2485	2004	6	14	2.5272e+06	10	2004	5	16
2537	2400	2004	6	14	2.5299e+06	15	2004	5	16
2537	2384	2004	6	14	2.5299e+06	15	2004	5	16
2537	2369	2004	6	14	2.538e+06	15	2004	5	16
2537	2519	2004	6	14	2.5407e+06	10	2004	5	16
2537	3168	2004	6	14	2.5434e+06	15	2004	5	16
2537	2519	2004	6	14	2.5434e+06	15	2004	5	16
2537	2519	2004	6	14	2.5434e+06	15	2004	5	16
2537	2490	2004	6	14	2.5434e+06	20	2004	5	16
2537	2202	2004	6	14	2.5461e+06	10	2004	5	16
2537	2478	2004	6	14	2.5461e+06	15	2004	5	16
2537	2652	2004	6	14	2.5515e+06	20	2004	5	16
2537	2519	2004	6	14	2.5515e+06	10	2004	5	16
2537	2365	2004	6	14	2.5542e+06	15	2004	5	16
2537	2384	2004	6	14	2.5569e+06	20	2004	5	16
2537	2365	2004	6	14	2.5596e+06	15	2004	5	16
2537	2487	2004	6	14	2.5623e+06	15	2004	5	16
2537	2445	2004	6	14	2.5704e+06	10	2004	5	16
2537	3174	2004	6	14	2.5704e+06	5	2004	5	16
2537	2825	2004	6	14	2.5731e+06	15	2004	5	16
2537	2600	2004	6	14	2.5812e+06	15	2004	5	16
2537	2535	2004	6	14	2.5866e+06	10	2004	5	16
2537	2366	2004	6	14	2.5866e+06	10	2004	5	16
2537	2591	2004	6	14	2.5893e+06	10	2004	5	16
2537	2490	2004	6	14	2.5893e+06	15	2004	5	16
2537	2291	2004	6	15	2.592e+06	10	2004	5	16
2537	2600	2004	6	15	2.592e+06	10	2004	5	16
2537	2536	2004	6	15	2.592e+06	10	2004	5	16
2537	2591	2004	6	15	2.592e+06	15	2004	5	16
2537	2294	2004	6	15	2.5947e+06	10	2004	5	16
2537	2341	2004	6	15	2.6001e+06	15	2004	5	16
2537	2546	2004	6	15	2.6001e+06	15	2004	5	16
2537	2519	2004	6	15	2.6028e+06	10	2004	5	16
2537	2598	2004	6	15	2.6028e+06	20	2004	5	16
2537	2342	2004	6	15	2.6028e+06	20	2004	5	16
2537	3079	2004	6	15	2.6055e+06	20	2004	5	16
2537	2623	2004	6	15	2.6055e+06	20	2004	5	16
2537	2546	2004	6	15	2.6082e+06	20	2004	5	16
2537	2591	2004	6	15	2.6082e+06	15	2004	5	16
2537	2400	2004	6	15	2.6109e+06	10	2004	5	16
2537	2591	2004	6	15	2.6109e+06	15	2004	5	16
2537	2591	2004	6	15	2.6109e+06	15	2004	5	16
2537	2294	2004	6	15	2.6109e+06	15	2004	5	16
2537	1691	2004	6	15	2.6136e+06	20	2004	5	16
2537	3071	2004	6	15	2.6136e+06	15	2004	5	16
2537	2883	2004	6	15	2.6136e+06	10	2004	5	16
2537	3084	2004	6	15	2.6136e+06	10	2004	5	16
2537	2202	2004	6	15	2.6163e+06	10	2004	5	16
2537	2652	2004	6	15	2.619e+06	15	2004	5	16
2537	3071	2004	6	15	2.6244e+06	10	2004	5	16
2537	3084	2004	6	15	2.6271e+06	10	2004	5	16
2537	3084	2004	6	15	2.6271e+06	15	2004	5	16
2537	3103	2004	6	15	2.6271e+06	15	2004	5	16
2537	2366	2004	6	15	2.6298e+06	15	2004	5	16
2537	3094	2004	6	15	2.6298e+06	10	2004	5	16
2537	3084	2004	6	15	2.6325e+06	25	2004	5	16
2537	3094	2004	6	15	2.6325e+06	15	2004	5	16
2537	3103	2004	6	15	2.6352e+06	15	2004	5	16
2537	2591	2004	6	15	2.6352e+06	10	2004	5	16
2537	3103	2004	6	15	2.6352e+06	15	2004	5	16
2537	2591	2004	6	15	2.6379e+06	10	2004	5	16
2537	2591	2004	6	15	2.6379e+06	10	2004	5	16
2537	3094	2004	6	15	2.6379e+06	15	2004	5	16
2537	2416	2004	6	15	2.6379e+06	10	2004	5	16
2537	2365	2004	6	15	2.6406e+06	10	2004	5	16
2537	3094	2004	6	15	2.6433e+06	10	2004	5	16
2537	3094	2004	6	15	2.646e+06	5	2004	5	16
2537	3094	2004	6	15	2.646e+06	15	2004	5	16
2537	3094	2004	6	15	2.6514e+06	20	2004	5	16
2537	3094	2004	6	15	2.6541e+06	15	2004	5	16
2537	3103	2004	6	15	2.6541e+06	10	2004	5	16
2537	2362	2004	6	15	2.6568e+06	10	2004	5	16
2537	3094	2004	6	15	2.6595e+06	5	2004	5	16
2537	3084	2004	6	15	2.6622e+06	10	2004	5	16
2537	2600	2004	6	15	2.6676e+06	15	2004	5	16
2537	2613	2004	6	15	2.6676e+06	10	2004	5	16
2537	1956	2004	6	15	2.6676e+06	15	2004	5	16
2537	2269	2004	6	15	2.6703e+06	10	2004	5	16
2537	2365	2004	6	15	2.6703e+06	20	2004	5	16
2537	2362	2004	6	15	2.6703e+06	10	2004	5	16
2537	2362	2004	6	15	2.673e+06	20	2004	5	16
2537	3094	2004	6	15	2.673e+06	10	2004	5	16
2537	2913	2004	6	16	2.6784e+06	15	2004	5	16
2537	2362	2004	6	16	2.6811e+06	15	2004	5	16
2537	2613	2004	6	16	2.6838e+06	10	2004	5	16
2537	3216	2004	6	16	2.6865e+06	15	2004	5	16
2537	3103	2004	6	16	2.6892e+06	15	2004	5	16
2537	3103	2004	6	16	2.6892e+06	15	2004	5	16
2537	3094	2004	6	16	2.6919e+06	10	2004	5	16
2537	3103	2004	6	16	2.6973e+06	20	2004	5	16
2537	2597	2004	6	16	2.6973e+06	15	2004	5	16
2537	3103	2004	6	16	2.6973e+06	15	2004	5	16
2537	3094	2004	6	16	2.7e+06	15	2004	5	16
2537	3216	2004	6	16	2.7081e+06	10	2004	5	16
2537	3084	2004	6	16	2.7081e+06	10	2004	5	16
2537	2610	2004	6	16	2.7135e+06	10	2004	5	16
2537	2613	2004	6	16	2.7189e+06	15	2004	5	16
2537	2613	2004	6	16	2.727e+06	15	2004	5	16
2537	2613	2004	6	16	2.7297e+06	10	2004	5	16
2537	2610	2004	6	16	2.7324e+06	10	2004	5	16
2537	2782	2004	6	16	2.7351e+06	15	2004	5	16
2537	3105	2004	6	16	2.7351e+06	10	2004	5	16
2537	2613	2004	6	16	2.7351e+06	15	2004	5	16
2537	2388	2004	6	16	2.7378e+06	15	2004	5	16
2537	2613	2004	6	16	2.7405e+06	20	2004	5	16
2537	2613	2004	6	16	2.7405e+06	15	2004	5	16
2537	3106	2004	6	16	2.7405e+06	10	2004	5	16
2537	2610	2004	6	16	2.7432e+06	10	2004	5	16
2537	2613	2004	6	16	2.7513e+06	15	2004	5	16
2537	2613	2004	6	16	2.7513e+06	15	2004	5	16
2537	2652	2004	6	16	2.7513e+06	15	2004	5	16
2537	2613	2004	6	16	2.754e+06	5	2004	5	16
2537	2613	2004	6	16	2.7567e+06	15	2004	5	16
2537	2652	2004	6	16	2.7567e+06	20	2004	5	16
2537	3106	2004	6	16	2.7567e+06	15	2004	5	16
2537	2598	2004	6	16	2.7594e+06	10	2004	5	16
2537	2610	2004	6	17	2.7648e+06	10	2004	5	16
2537	2613	2004	6	17	2.7648e+06	20	2004	5	16
2537	2291	2004	6	17	2.7675e+06	10	2004	5	16
2537	2613	2004	6	17	2.7675e+06	15	2004	5	16
2537	2613	2004	6	17	2.7702e+06	15	2004	5	16
2537	2613	2004	6	17	2.7702e+06	10	2004	5	16
2537	2613	2004	6	17	2.7702e+06	15	2004	5	16
2537	2613	2004	6	17	2.7702e+06	20	2004	5	16
2537	2613	2004	6	17	2.7702e+06	15	2004	5	16
2537	2341	2004	6	17	2.7729e+06	15	2004	5	16
2537	2613	2004	6	17	2.7756e+06	10	2004	5	16
2537	2613	2004	6	17	2.7756e+06	5	2004	5	16
2537	2613	2004	6	17	2.7756e+06	15	2004	5	16
2537	2613	2004	6	17	2.7783e+06	10	2004	5	16
2537	2624	2004	6	17	2.781e+06	10	2004	5	16
2537	2613	2004	6	17	2.781e+06	10	2004	5	16
2537	2613	2004	6	17	2.781e+06	10	2004	5	16
2537	2341	2004	6	17	2.7837e+06	15	2004	5	16
2537	2613	2004	6	17	2.7837e+06	15	2004	5	16
2537	2613	2004	6	17	2.7837e+06	5	2004	5	16
2537	2613	2004	6	17	2.7837e+06	15	2004	5	16
2537	2600	2004	6	17	2.7837e+06	10	2004	5	16
2537	2613	2004	6	17	2.7864e+06	15	2004	5	16
2537	2613	2004	6	17	2.7864e+06	10	2004	5	16
2537	2613	2004	6	17	2.7864e+06	10	2004	5	16
2537	2600	2004	6	17	2.7864e+06	10	2004	5	16
2537	2591	2004	6	17	2.7891e+06	15	2004	5	16
2537	2613	2004	6	17	2.7891e+06	15	2004	5	16
2537	2613	2004	6	17	2.7891e+06	15	2004	5	16
2537	2613	2004	6	17	2.7918e+06	25	2004	5	16
2537	2613	2004	6	17	2.7918e+06	15	2004	5	16
2537	2341	2004	6	17	2.7918e+06	10	2004	5	16
2537	2362	2004	6	17	2.7918e+06	25	2004	5	16
2537	2600	2004	6	17	2.7945e+06	10	2004	5	16
2537	2613	2004	6	17	2.7945e+06	5	2004	5	16
2537	2600	2004	6	17	2.7945e+06	10	2004	5	16
2537	2613	2004	6	17	2.7945e+06	25	2004	5	16
2537	2600	2004	6	17	2.7972e+06	10	2004	5	16
2537	2600	2004	6	17	2.7972e+06	15	2004	5	16
2537	2600	2004	6	17	2.7972e+06	10	2004	5	16
2537	2613	2004	6	17	2.7972e+06	10	2004	5	16
2537	2591	2004	6	17	2.8026e+06	10	2004	5	16
2537	3106	2004	6	17	2.8053e+06	5	2004	5	16
2537	2600	2004	6	17	2.8053e+06	10	2004	5	16
2537	2597	2004	6	17	2.8053e+06	5	2004	5	16
2537	2598	2004	6	17	2.8053e+06	10	2004	5	16
2537	2624	2004	6	17	2.8053e+06	15	2004	5	16
2537	2600	2004	6	17	2.8053e+06	15	2004	5	16
2537	2624	2004	6	17	2.808e+06	15	2004	5	16
2537	2624	2004	6	17	2.808e+06	15	2004	5	16
2537	2624	2004	6	17	2.808e+06	15	2004	5	16
2537	2624	2004	6	17	2.808e+06	15	2004	5	16
2537	2624	2004	6	17	2.808e+06	10	2004	5	16
2537	2600	2004	6	17	2.808e+06	10	2004	5	16
2537	2600	2004	6	17	2.808e+06	15	2004	5	16
2537	2624	2004	6	17	2.8107e+06	15	2004	5	16
2537	2624	2004	6	17	2.8107e+06	25	2004	5	16
2537	2913	2004	6	17	2.8107e+06	15	2004	5	16
2537	2598	2004	6	17	2.8107e+06	15	2004	5	16
2537	2591	2004	6	17	2.8107e+06	15	2004	5	16
2537	2598	2004	6	17	2.8134e+06	15	2004	5	16
2537	2600	2004	6	17	2.8134e+06	20	2004	5	16
2537	2598	2004	6	17	2.8134e+06	15	2004	5	16
2537	2883	2004	6	17	2.8134e+06	15	2004	5	16
2537	3104	2004	6	17	2.8161e+06	20	2004	5	16
2537	3106	2004	6	17	2.8161e+06	15	2004	5	16
2537	2341	2004	6	17	2.8269e+06	15	2004	5	16
2537	3106	2004	6	17	2.8296e+06	10	2004	5	16
2537	2341	2004	6	17	2.8323e+06	10	2004	5	16
2537	2341	2004	6	17	2.835e+06	15	2004	5	16
2537	2202	2004	6	17	2.835e+06	20	2004	5	16
2537	3105	2004	6	17	2.8377e+06	15	2004	5	16
2537	3105	2004	6	17	2.8377e+06	15	2004	5	16
2537	2362	2004	6	17	2.8404e+06	10	2004	5	16
2537	3105	2004	6	17	2.8404e+06	10	2004	5	16
2537	2598	2004	6	17	2.8431e+06	15	2004	5	16
2537	2362	2004	6	17	2.8431e+06	15	2004	5	16
2537	2913	2004	6	17	2.8485e+06	10	2004	5	16
2537	2598	2004	6	17	2.8485e+06	15	2004	5	16
2537	3105	2004	6	18	2.8512e+06	15	2004	5	16
2537	2610	2004	6	18	2.8512e+06	15	2004	5	16
2537	2652	2004	6	18	2.8566e+06	20	2004	5	16
2537	2652	2004	6	18	2.862e+06	15	2004	5	16
2537	2341	2004	6	18	2.8647e+06	10	2004	5	16
2537	3105	2004	6	18	2.8674e+06	15	2004	5	16
2537	3105	2004	6	18	2.8728e+06	20	2004	5	16
2537	2883	2004	6	18	2.8728e+06	15	2004	5	16
2537	3105	2004	6	18	2.8755e+06	20	2004	5	16
2537	2384	2004	6	18	2.8863e+06	15	2004	5	16
2537	2362	2004	6	18	2.8863e+06	5	2004	5	16
2537	2598	2004	6	18	2.8863e+06	5	2004	5	16
2537	3105	2004	6	18	2.889e+06	15	2004	5	16
2537	2341	2004	6	18	2.8944e+06	20	2004	5	16
2537	2341	2004	6	18	2.8944e+06	20	2004	5	16
2537	3105	2004	6	18	2.9025e+06	10	2004	5	16
2537	3105	2004	6	18	2.9025e+06	15	2004	5	16
2537	3207	2004	6	18	2.9052e+06	10	2004	5	16
2537	3105	2004	6	18	2.9052e+06	10	2004	5	16
2537	3106	2004	6	18	2.9079e+06	10	2004	5	16
2537	2913	2004	6	18	2.9106e+06	10	2004	5	16
2537	3105	2004	6	18	2.9187e+06	15	2004	5	16
2537	3105	2004	6	18	2.9322e+06	20	2004	5	16
2537	3105	2004	6	18	2.9349e+06	15	2004	5	16
2537	2543	2004	6	19	2.9457e+06	20	2004	5	16
2537	3203	2004	6	19	2.9457e+06	15	2004	5	16
2537	2557	2004	6	19	2.9457e+06	15	2004	5	16
2537	3203	2004	6	19	2.9484e+06	20	2004	5	16
2537	2384	2004	6	19	2.9538e+06	15	2004	5	16
2537	3203	2004	6	19	2.9619e+06	15	2004	5	16
2537	2945	2004	6	19	2.9646e+06	15	2004	5	16
2537	3105	2004	6	19	2.9646e+06	15	2004	5	16
2537	2558	2004	6	19	2.9673e+06	15	2004	5	16
2537	3105	2004	6	19	2.9673e+06	15	2004	5	16
2537	2825	2004	6	19	2.9727e+06	10	2004	5	16
2537	2557	2004	6	19	2.9727e+06	5	2004	5	16
2537	2970	2004	6	19	2.9727e+06	25	2004	5	16
2537	2341	2004	6	19	2.9781e+06	15	2004	5	16
2537	2558	2004	6	19	2.9808e+06	15	2004	5	16
2537	3209	2004	6	19	2.9889e+06	10	2004	5	16
2537	2555	2004	6	19	2.9889e+06	15	2004	5	16
2537	3211	2004	6	19	2.997e+06	20	2004	5	16
2537	2554	2004	6	19	2.997e+06	10	2004	5	16
2537	3105	2004	6	19	3.0051e+06	15	2004	5	16
2537	3105	2004	6	19	3.0078e+06	15	2004	5	16
2537	3007	2004	6	19	3.0186e+06	5	2004	5	16
2537	2883	2004	6	19	3.0186e+06	10	2004	5	16
2537	2478	2004	6	20	3.024e+06	15	2004	5	16
2537	2478	2004	6	20	3.0294e+06	10	2004	5	16
2537	2610	2004	6	20	3.0321e+06	15	2004	5	16
2537	2541	2004	6	20	3.0321e+06	15	2004	5	16
2537	3205	2004	6	20	3.0348e+06	15	2004	5	16
2537	3209	2004	6	20	3.0456e+06	20	2004	5	16
2537	2557	2004	6	20	3.0456e+06	15	2004	5	16
2537	2610	2004	6	20	3.0456e+06	20	2004	5	16
2537	2652	2004	6	20	3.051e+06	10	2004	5	16
2537	2652	2004	6	20	3.051e+06	5	2004	5	16
2537	2613	2004	6	20	3.0618e+06	5	2004	5	16
2537	2557	2004	6	20	3.0645e+06	10	2004	5	16
2537	3105	2004	6	20	3.0645e+06	10	2004	5	16
2537	2591	2004	6	20	3.0672e+06	10	2004	5	16
2537	2613	2004	6	20	3.0672e+06	10	2004	5	16
2537	2591	2004	6	20	3.0672e+06	5	2004	5	16
2537	2613	2004	6	20	3.0672e+06	10	2004	5	16
2537	2341	2004	6	20	3.0699e+06	15	2004	5	16
2537	2613	2004	6	20	3.0699e+06	20	2004	5	16
2537	2613	2004	6	20	3.0699e+06	15	2004	5	16
2537	3007	2004	6	20	3.0726e+06	15	2004	5	16
2537	2591	2004	6	20	3.0726e+06	10	2004	5	16
2537	2613	2004	6	20	3.0753e+06	15	2004	5	16
2537	2600	2004	6	20	3.0807e+06	15	2004	5	16
2537	2558	2004	6	20	3.0834e+06	15	2004	5	16
2537	3007	2004	6	20	3.0834e+06	15	2004	5	16
2537	2600	2004	6	20	3.0861e+06	15	2004	5	16
2537	2598	2004	6	20	3.0888e+06	15	2004	5	16
2537	2652	2004	6	20	3.0969e+06	5	2004	5	16
2537	2624	2004	6	20	3.0969e+06	5	2004	5	16
2537	2624	2004	6	21	3.1104e+06	15	2004	5	16
2537	2400	2004	6	21	3.1266e+06	10	2004	5	16
2537	3007	2004	6	21	3.1374e+06	15	2004	5	16
2537	3210	2004	6	21	3.1428e+06	15	2004	5	16
2537	2400	2004	6	21	3.1536e+06	15	2004	5	16
2537	3008	2004	6	21	3.159e+06	15	2004	5	16
2537	3104	2004	6	21	3.1644e+06	20	2004	5	16
2537	3007	2004	6	21	3.1671e+06	10	2004	5	16
2537	3007	2004	6	21	3.1779e+06	15	2004	5	16
2537	3104	2004	6	21	3.1806e+06	15	2004	5	16
2537	3208	2004	6	21	3.186e+06	10	2004	5	16
2537	3007	2004	6	21	3.186e+06	15	2004	5	16
2537	2555	2004	6	21	3.1887e+06	5	2004	5	16
2537	3008	2004	6	21	3.1914e+06	15	2004	5	16
2537	3008	2004	6	21	3.1941e+06	10	2004	5	16
2537	2401	2004	6	21	3.1941e+06	15	2004	5	16
2537	2556	2004	6	22	3.1995e+06	10	2004	5	16
2537	2384	2004	6	22	3.2022e+06	10	2004	5	16
2537	2400	2004	6	22	3.2049e+06	10	2004	5	16
2537	3008	2004	6	22	3.2076e+06	10	2004	5	16
2537	3205	2004	6	22	3.2076e+06	10	2004	5	16
2537	3008	2004	6	22	3.2103e+06	15	2004	5	16
2537	2385	2004	6	22	3.2157e+06	20	2004	5	16
2537	3206	2004	6	22	3.2184e+06	10	2004	5	16
2537	3008	2004	6	22	3.2265e+06	10	2004	5	16
2537	2341	2004	6	22	3.2346e+06	20	2004	5	16
2537	2384	2004	6	22	3.24e+06	10	2004	5	16
2537	3105	2004	6	22	3.2427e+06	20	2004	5	16
2537	2401	2004	6	22	3.2454e+06	15	2004	5	16
2537	2384	2004	6	22	3.2481e+06	15	2004	5	16
2537	2384	2004	6	22	3.2535e+06	5	2004	5	16
2537	2315	2004	6	22	3.2562e+06	15	2004	5	16
2537	2315	2004	6	22	3.2616e+06	20	2004	5	16
2537	2315	2004	6	22	3.2616e+06	15	2004	5	16
2537	2341	2004	6	22	3.2643e+06	15	2004	5	16
2537	2417	2004	6	23	3.2859e+06	15	2004	5	16
2537	2652	2004	6	23	3.294e+06	10	2004	5	16
2537	3072	2004	6	23	3.294e+06	10	2004	5	16
2537	2782	2004	6	23	3.2967e+06	15	2004	5	16
2537	2315	2004	6	23	3.2967e+06	15	2004	5	16
2537	2443	2004	6	23	3.3021e+06	15	2004	5	16
2537	3007	2004	6	23	3.3021e+06	15	2004	5	16
2537	2652	2004	6	23	3.3075e+06	20	2004	5	16
2537	2315	2004	6	23	3.3075e+06	20	2004	5	16
2537	2652	2004	6	23	3.3075e+06	15	2004	5	16
2537	2652	2004	6	23	3.3129e+06	15	2004	5	16
2537	2315	2004	6	23	3.3129e+06	15	2004	5	16
2537	2621	2004	6	23	3.3156e+06	15	2004	5	16
2537	2621	2004	6	23	3.3183e+06	15	2004	5	16
2537	2610	2004	6	23	3.3318e+06	15	2004	5	16
2537	2443	2004	6	23	3.3318e+06	10	2004	5	16
2537	2440	2004	6	23	3.3399e+06	15	2004	5	16
2537	2440	2004	6	23	3.3426e+06	15	2004	5	16
2537	2542	2004	6	23	3.3453e+06	15	2004	5	16
2537	2541	2004	6	23	3.3453e+06	10	2004	5	16
2537	2652	2004	6	23	3.3534e+06	25	2004	5	16
2537	3105	2004	6	24	3.3696e+06	10	2004	5	16
2537	2633	2004	6	24	3.3723e+06	15	2004	5	16
2537	2443	2004	6	24	3.3804e+06	10	2004	5	16
2537	3105	2004	6	24	3.3912e+06	15	2004	5	16
2537	2440	2004	6	24	3.4047e+06	15	2004	5	16
2537	2621	2004	6	24	3.4155e+06	15	2004	5	16
2537	3002	2004	6	24	3.429e+06	10	2004	5	16
2537	1911	2004	6	24	3.4317e+06	10	2004	5	16
2537	2652	2004	6	24	3.4425e+06	15	2004	5	16
2537	3185	2004	7	12	2.4192e+06	20	2004	6	14
2537	3177	2004	7	12	2.4192e+06	15	2004	6	14
2537	3176	2004	7	12	2.4192e+06	20	2004	6	14
2537	2486	2004	7	12	2.4192e+06	15	2004	6	14
2537	3177	2004	7	12	2.4192e+06	15	2004	6	14
2537	3181	2004	7	12	2.4192e+06	20	2004	6	14
2537	2512	2004	7	12	2.4192e+06	20	2004	6	14
2537	2485	2004	7	12	2.4192e+06	20	2004	6	14
2537	3176	2004	7	12	2.4192e+06	20	2004	6	14
2537	3176	2004	7	12	2.4192e+06	15	2004	6	14
2537	3176	2004	7	12	2.4192e+06	20	2004	6	14
2537	3177	2004	7	12	2.4192e+06	20	2004	6	14
2537	3181	2004	7	12	2.4192e+06	15	2004	6	14
2537	3181	2004	7	12	2.4192e+06	15	2004	6	14
2537	3176	2004	7	12	2.4192e+06	15	2004	6	14
2537	2485	2004	7	12	2.4192e+06	25	2004	6	14
2537	2486	2004	7	12	2.4192e+06	15	2004	6	14
2537	3185	2004	7	12	2.4192e+06	15	2004	6	14
2537	3185	2004	7	12	2.4192e+06	20	2004	6	14
2537	3176	2004	7	12	2.4192e+06	20	2004	6	14
2537	3177	2004	7	12	2.4192e+06	15	2004	6	14
2537	3176	2004	7	12	2.4192e+06	20	2004	6	14
2537	2485	2004	7	12	2.4192e+06	15	2004	6	14
2537	2512	2004	7	12	2.4192e+06	15	2004	6	14
2537	3177	2004	7	12	2.4192e+06	15	2004	6	14
2537	2486	2004	7	12	2.4192e+06	15	2004	6	14
2537	3176	2004	7	12	2.4192e+06	15	2004	6	14
2537	3176	2004	7	12	2.4192e+06	20	2004	6	14
2537	3176	2004	7	12	2.4192e+06	20	2004	6	14
2537	3176	2004	7	12	2.4192e+06	15	2004	6	14
2537	2485	2004	7	12	2.4192e+06	15	2004	6	14
2537	3185	2004	7	12	2.4192e+06	15	2004	6	14
2537	3191	2004	7	12	2.4192e+06	15	2004	6	14
2537	3186	2004	7	12	2.4192e+06	20	2004	6	14
2537	3184	2004	7	12	2.4192e+06	15	2004	6	14
2537	2512	2004	7	12	2.4192e+06	15	2004	6	14
2537	2487	2004	7	12	2.4192e+06	20	2004	6	14
2537	2536	2004	7	12	2.4192e+06	20	2004	6	14
2537	2485	2004	7	12	2.4192e+06	20	2004	6	14
2537	3186	2004	7	12	2.4192e+06	15	2004	6	14
2537	3177	2004	7	12	2.4192e+06	20	2004	6	14
2537	2486	2004	7	12	2.4192e+06	15	2004	6	14
2537	3187	2004	7	12	2.4192e+06	15	2004	6	14
2537	2485	2004	7	12	2.4192e+06	15	2004	6	14
2537	3185	2004	7	12	2.4192e+06	20	2004	6	14
2537	2513	2004	7	12	2.4192e+06	15	2004	6	14
2537	3176	2004	7	12	2.4192e+06	20	2004	6	14
2537	3176	2004	7	12	2.4192e+06	20	2004	6	14
2537	3185	2004	7	12	2.4192e+06	15	2004	6	14
2537	2486	2004	7	12	2.4192e+06	15	2004	6	14
2537	3176	2004	7	12	2.4192e+06	20	2004	6	14
2537	3181	2004	7	12	2.4192e+06	20	2004	6	14
2537	3176	2004	7	12	2.4192e+06	20	2004	6	14
2537	3187	2004	7	12	2.4192e+06	20	2004	6	14
2537	2485	2004	7	12	2.4192e+06	20	2004	6	14
2537	3181	2004	7	12	2.4192e+06	15	2004	6	14
2537	2486	2004	7	12	2.4192e+06	20	2004	6	14
2537	2486	2004	7	12	2.4192e+06	20	2004	6	14
2537	2485	2004	7	12	2.4192e+06	20	2004	6	14
2537	2536	2004	7	12	2.4192e+06	20	2004	6	14
2537	3191	2004	7	12	2.4192e+06	15	2004	6	14
2537	3181	2004	7	12	2.4192e+06	20	2004	6	14
2537	2485	2004	7	12	2.4192e+06	20	2004	6	14
2537	2485	2004	7	12	2.4192e+06	15	2004	6	14
2537	3191	2004	7	12	2.4192e+06	20	2004	6	14
2537	2485	2004	7	12	2.4192e+06	15	2004	6	14
2537	3176	2004	7	12	2.4192e+06	20	2004	6	14
2537	2485	2004	7	12	2.4192e+06	15	2004	6	14
2537	3176	2004	7	12	2.4192e+06	15	2004	6	14
2537	2486	2004	7	12	2.4192e+06	15	2004	6	14
2537	2485	2004	7	12	2.4192e+06	15	2004	6	14
2537	2486	2004	7	12	2.4192e+06	15	2004	6	14
2537	2485	2004	7	12	2.4192e+06	25	2004	6	14
2537	3176	2004	7	12	2.4192e+06	20	2004	6	14
2537	2485	2004	7	12	2.4192e+06	20	2004	6	14
2537	2485	2004	7	12	2.4192e+06	20	2004	6	14
2537	3194	2004	7	12	2.4192e+06	20	2004	6	14
2537	3185	2004	7	12	2.4192e+06	15	2004	6	14
2537	3181	2004	7	12	2.4192e+06	15	2004	6	14
2537	3185	2004	7	12	2.4192e+06	15	2004	6	14
2537	3177	2004	7	12	2.4192e+06	20	2004	6	14
2537	3185	2004	7	12	2.4192e+06	15	2004	6	14
2537	3187	2004	7	12	2.4192e+06	20	2004	6	14
2537	3181	2004	7	12	2.4192e+06	20	2004	6	14
2537	2536	2004	7	12	2.4192e+06	20	2004	6	14
2537	3181	2004	7	12	2.4192e+06	15	2004	6	14
2537	2486	2004	7	12	2.4192e+06	20	2004	6	14
2537	2485	2004	7	12	2.4192e+06	20	2004	6	14
2537	2485	2004	7	12	2.4192e+06	15	2004	6	14
2537	2575	2004	7	12	2.4192e+06	20	2004	6	14
2537	3176	2004	7	12	2.4192e+06	15	2004	6	14
2537	3176	2004	7	12	2.4192e+06	15	2004	6	14
2537	2486	2004	7	12	2.4192e+06	15	2004	6	14
2537	3181	2004	7	12	2.4192e+06	20	2004	6	14
2537	2513	2004	7	12	2.4192e+06	20	2004	6	14
2537	2485	2004	7	12	2.4192e+06	20	2004	6	14
2537	2536	2004	7	12	2.4192e+06	20	2004	6	14
2537	2513	2004	7	12	2.4192e+06	20	2004	6	14
2537	2486	2004	7	12	2.4192e+06	20	2004	6	14
2537	3176	2004	7	12	2.4192e+06	20	2004	6	14
2537	3176	2004	7	12	2.4192e+06	15	2004	6	14
2537	2485	2004	7	12	2.4192e+06	20	2004	6	14
2537	2485	2004	7	12	2.4192e+06	20	2004	6	14
2537	3187	2004	7	12	2.4192e+06	15	2004	6	14
2537	3181	2004	7	12	2.4192e+06	25	2004	6	14
2537	3185	2004	7	12	2.4192e+06	15	2004	6	14
2537	2486	2004	7	12	2.4192e+06	15	2004	6	14
2537	2485	2004	7	12	2.4192e+06	15	2004	6	14
[truncated: 535,164 more rows]
