# Supplementary material for: Location Isn’t Everything: Timing of Spawning Aggregations Optimizes Larval Replenishment
Source: PLoS One. 2015 Jun 23;10(6):e0130694. doi: 10.1371/journal.pone.0130694 (PMC4477890; doi:10.1371/journal.pone.0130694)
Supplement: S1 Data — This zip file contains six files: (i) daily_exp_releaseFile.txt and montly_exp_releaseFile.txt are the Connectivity Modeling System (CMS) release files for our daily and monthly simulations; (ii) expReleaseLocations.csv lists the polygon number, latitude, and longitude of the spawning locations used in this study; and (iii) confile_daily_exp.csv and confile_monthly_exp.csv are the daily and monthly connectivity output files from the CMS. The release and connectivity files are, respectively, the standard input and output files for the CMS, and further information about the structure of these files is given in the CMS documentation (Paris et al 2013). The connectivity files are the data analyzed for Figs 2 and 3 and Table 1; the release files give all of the information necessary to re-run the simulations. (ZIP) [file pone.0130694.s002.zip › DATA/daily_exp_releaseFile.txt]

2537	-81.2225	23.21732222	25	1000	2004	5	2	0
2537	-81.2225	23.21732222	25	1000	2004	5	3	0
2537	-81.2225	23.21732222	25	1000	2004	5	4	0
2537	-81.2225	23.21732222	25	1000	2004	5	5	0
2537	-81.2225	23.21732222	25	1000	2004	5	6	0
2537	-81.2225	23.21732222	25	1000	2004	5	7	0
2537	-81.2225	23.21732222	25	1000	2004	5	8	0
2537	-81.2225	23.21732222	25	1000	2004	5	9	0
2537	-81.2225	23.21732222	25	1000	2004	5	10	0
2537	-81.2225	23.21732222	25	1000	2004	5	11	0
2537	-81.2225	23.21732222	25	1000	2004	5	12	0
2537	-81.2225	23.21732222	25	1000	2004	5	13	0
2537	-81.2225	23.21732222	25	1000	2004	5	14	0
2537	-81.2225	23.21732222	25	1000	2004	5	15	0
2537	-81.2225	23.21732222	25	1000	2004	5	16	0
2537	-81.2225	23.21732222	25	1000	2004	5	17	0
2537	-81.2225	23.21732222	25	1000	2004	5	18	0
2537	-81.2225	23.21732222	25	1000	2004	5	19	0
2537	-81.2225	23.21732222	25	1000	2004	5	20	0
2537	-81.2225	23.21732222	25	1000	2004	5	21	0
2537	-81.2225	23.21732222	25	1000	2004	5	22	0
2537	-81.2225	23.21732222	25	1000	2004	5	23	0
2537	-81.2225	23.21732222	25	1000	2004	5	24	0
2537	-81.2225	23.21732222	25	1000	2004	5	25	0
2537	-81.2225	23.21732222	25	1000	2004	5	26	0
2537	-81.2225	23.21732222	25	1000	2004	5	27	0
2537	-81.2225	23.21732222	25	1000	2004	5	28	0
2537	-81.2225	23.21732222	25	1000	2004	5	29	0
2537	-81.2225	23.21732222	25	1000	2004	5	30	0
2537	-81.2225	23.21732222	25	1000	2004	5	31	0
2537	-81.2225	23.21732222	25	1000	2004	6	1	0
2537	-81.2225	23.21732222	25	1000	2004	6	2	0
2537	-81.2225	23.21732222	25	1000	2004	6	3	0
2537	-81.2225	23.21732222	25	1000	2004	6	4	0
2537	-81.2225	23.21732222	25	1000	2004	6	5	0
2537	-81.2225	23.21732222	25	1000	2004	6	6	0
2537	-81.2225	23.21732222	25	1000	2004	6	7	0
2537	-81.2225	23.21732222	25	1000	2004	6	8	0
2537	-81.2225	23.21732222	25	1000	2004	6	9	0
2537	-81.2225	23.21732222	25	1000	2004	6	10	0
2537	-81.2225	23.21732222	25	1000	2004	6	11	0
2537	-81.2225	23.21732222	25	1000	2004	6	12	0
2537	-81.2225	23.21732222	25	1000	2004	6	13	0
2537	-81.2225	23.21732222	25	1000	2004	6	14	0
2537	-81.2225	23.21732222	25	1000	2004	6	15	0
2537	-81.2225	23.21732222	25	1000	2004	6	16	0
2537	-81.2225	23.21732222	25	1000	2004	6	17	0
2537	-81.2225	23.21732222	25	1000	2004	6	18	0
2537	-81.2225	23.21732222	25	1000	2004	6	19	0
2537	-81.2225	23.21732222	25	1000	2004	6	20	0
2537	-81.2225	23.21732222	25	1000	2004	6	21	0
2537	-81.2225	23.21732222	25	1000	2004	6	22	0
2537	-81.2225	23.21732222	25	1000	2004	6	23	0
2537	-81.2225	23.21732222	25	1000	2004	6	24	0
2537	-81.2225	23.21732222	25	1000	2004	6	25	0
2537	-81.2225	23.21732222	25	1000	2004	6	26	0
2537	-81.2225	23.21732222	25	1000	2004	6	27	0
2537	-81.2225	23.21732222	25	1000	2004	6	28	0
2537	-81.2225	23.21732222	25	1000	2005	5	6	0
2537	-81.2225	23.21732222	25	1000	2005	5	7	0
2537	-81.2225	23.21732222	25	1000	2005	5	8	0
2537	-81.2225	23.21732222	25	1000	2005	5	9	0
2537	-81.2225	23.21732222	25	1000	2005	5	10	0
2537	-81.2225	23.21732222	25	1000	2005	5	11	0
2537	-81.2225	23.21732222	25	1000	2005	5	12	0
2537	-81.2225	23.21732222	25	1000	2005	5	13	0
2537	-81.2225	23.21732222	25	1000	2005	5	14	0
2537	-81.2225	23.21732222	25	1000	2005	5	15	0
2537	-81.2225	23.21732222	25	1000	2005	5	16	0
2537	-81.2225	23.21732222	25	1000	2005	5	17	0
2537	-81.2225	23.21732222	25	1000	2005	5	18	0
2537	-81.2225	23.21732222	25	1000	2005	5	19	0
2537	-81.2225	23.21732222	25	1000	2005	5	20	0
2537	-81.2225	23.21732222	25	1000	2005	5	21	0
2537	-81.2225	23.21732222	25	1000	2005	5	22	0
2537	-81.2225	23.21732222	25	1000	2005	5	23	0
2537	-81.2225	23.21732222	25	1000	2005	5	24	0
2537	-81.2225	23.21732222	25	1000	2005	5	25	0
2537	-81.2225	23.21732222	25	1000	2005	5	26	0
2537	-81.2225	23.21732222	25	1000	2005	5	27	0
2537	-81.2225	23.21732222	25	1000	2005	5	28	0
2537	-81.2225	23.21732222	25	1000	2005	5	29	0
2537	-81.2225	23.21732222	25	1000	2005	5	30	0
2537	-81.2225	23.21732222	25	1000	2005	5	31	0
2537	-81.2225	23.21732222	25	1000	2005	6	1	0
2537	-81.2225	23.21732222	25	1000	2005	6	2	0
2537	-81.2225	23.21732222	25	1000	2005	6	3	0
2537	-81.2225	23.21732222	25	1000	2005	6	4	0
2537	-81.2225	23.21732222	25	1000	2005	6	5	0
2537	-81.2225	23.21732222	25	1000	2005	6	6	0
2537	-81.2225	23.21732222	25	1000	2005	6	7	0
2537	-81.2225	23.21732222	25	1000	2005	6	8	0
2537	-81.2225	23.21732222	25	1000	2005	6	9	0
2537	-81.2225	23.21732222	25	1000	2005	6	10	0
2537	-81.2225	23.21732222	25	1000	2005	6	11	0
2537	-81.2225	23.21732222	25	1000	2005	6	12	0
2537	-81.2225	23.21732222	25	1000	2005	6	13	0
2537	-81.2225	23.21732222	25	1000	2005	6	14	0
2537	-81.2225	23.21732222	25	1000	2005	6	15	0
2537	-81.2225	23.21732222	25	1000	2005	6	16	0
2537	-81.2225	23.21732222	25	1000	2005	6	17	0
2537	-81.2225	23.21732222	25	1000	2005	6	18	0
2537	-81.2225	23.21732222	25	1000	2005	6	19	0
2537	-81.2225	23.21732222	25	1000	2005	6	20	0
2537	-81.2225	23.21732222	25	1000	2005	6	21	0
2537	-81.2225	23.21732222	25	1000	2005	6	22	0
2537	-81.2225	23.21732222	25	1000	2005	6	23	0
2537	-81.2225	23.21732222	25	1000	2005	6	24	0
2537	-81.2225	23.21732222	25	1000	2005	6	25	0
2537	-81.2225	23.21732222	25	1000	2005	6	26	0
2537	-81.2225	23.21732222	25	1000	2005	6	27	0
2537	-81.2225	23.21732222	25	1000	2005	6	28	0
2537	-81.2225	23.21732222	25	1000	2005	6	29	0
2537	-81.2225	23.21732222	25	1000	2005	6	30	0
2537	-81.2225	23.21732222	25	1000	2005	7	1	0
2537	-81.2225	23.21732222	25	1000	2005	7	2	0
2537	-81.2225	23.21732222	25	1000	2006	4	26	0
2537	-81.2225	23.21732222	25	1000	2006	4	27	0
2537	-81.2225	23.21732222	25	1000	2006	4	28	0
2537	-81.2225	23.21732222	25	1000	2006	4	29	0
2537	-81.2225	23.21732222	25	1000	2006	4	30	0
2537	-81.2225	23.21732222	25	1000	2006	5	1	0
2537	-81.2225	23.21732222	25	1000	2006	5	2	0
2537	-81.2225	23.21732222	25	1000	2006	5	3	0
2537	-81.2225	23.21732222	25	1000	2006	5	4	0
2537	-81.2225	23.21732222	25	1000	2006	5	5	0
2537	-81.2225	23.21732222	25	1000	2006	5	6	0
2537	-81.2225	23.21732222	25	1000	2006	5	7	0
2537	-81.2225	23.21732222	25	1000	2006	5	8	0
2537	-81.2225	23.21732222	25	1000	2006	5	9	0
2537	-81.2225	23.21732222	25	1000	2006	5	10	0
2537	-81.2225	23.21732222	25	1000	2006	5	11	0
2537	-81.2225	23.21732222	25	1000	2006	5	12	0
2537	-81.2225	23.21732222	25	1000	2006	5	13	0
2537	-81.2225	23.21732222	25	1000	2006	5	14	0
2537	-81.2225	23.21732222	25	1000	2006	5	15	0
2537	-81.2225	23.21732222	25	1000	2006	5	16	0
2537	-81.2225	23.21732222	25	1000	2006	5	17	0
2537	-81.2225	23.21732222	25	1000	2006	5	18	0
2537	-81.2225	23.21732222	25	1000	2006	5	19	0
2537	-81.2225	23.21732222	25	1000	2006	5	20	0
2537	-81.2225	23.21732222	25	1000	2006	5	21	0
2537	-81.2225	23.21732222	25	1000	2006	5	22	0
2537	-81.2225	23.21732222	25	1000	2006	5	23	0
2537	-81.2225	23.21732222	25	1000	2006	5	24	0
2537	-81.2225	23.21732222	25	1000	2006	5	25	0
2537	-81.2225	23.21732222	25	1000	2006	5	26	0
2537	-81.2225	23.21732222	25	1000	2006	5	27	0
2537	-81.2225	23.21732222	25	1000	2006	5	28	0
2537	-81.2225	23.21732222	25	1000	2006	5	29	0
2537	-81.2225	23.21732222	25	1000	2006	5	30	0
2537	-81.2225	23.21732222	25	1000	2006	5	31	0
2537	-81.2225	23.21732222	25	1000	2006	6	1	0
2537	-81.2225	23.21732222	25	1000	2006	6	2	0
2537	-81.2225	23.21732222	25	1000	2006	6	3	0
2537	-81.2225	23.21732222	25	1000	2006	6	4	0
2537	-81.2225	23.21732222	25	1000	2006	6	5	0
2537	-81.2225	23.21732222	25	1000	2006	6	6	0
2537	-81.2225	23.21732222	25	1000	2006	6	7	0
2537	-81.2225	23.21732222	25	1000	2006	6	8	0
2537	-81.2225	23.21732222	25	1000	2006	6	9	0
2537	-81.2225	23.21732222	25	1000	2006	6	10	0
2537	-81.2225	23.21732222	25	1000	2006	6	11	0
2537	-81.2225	23.21732222	25	1000	2006	6	12	0
2537	-81.2225	23.21732222	25	1000	2006	6	13	0
2537	-81.2225	23.21732222	25	1000	2006	6	14	0
2537	-81.2225	23.21732222	25	1000	2006	6	15	0
2537	-81.2225	23.21732222	25	1000	2006	6	16	0
2537	-81.2225	23.21732222	25	1000	2006	6	17	0
2537	-81.2225	23.21732222	25	1000	2006	6	18	0
2537	-81.2225	23.21732222	25	1000	2006	6	19	0
2537	-81.2225	23.21732222	25	1000	2006	6	20	0
2537	-81.2225	23.21732222	25	1000	2006	6	21	0
2537	-81.2225	23.21732222	25	1000	2006	6	22	0
2537	-81.2225	23.21732222	25	1000	2007	5	14	0
2537	-81.2225	23.21732222	25	1000	2007	5	15	0
2537	-81.2225	23.21732222	25	1000	2007	5	16	0
2537	-81.2225	23.21732222	25	1000	2007	5	17	0
2537	-81.2225	23.21732222	25	1000	2007	5	18	0
2537	-81.2225	23.21732222	25	1000	2007	5	19	0
2537	-81.2225	23.21732222	25	1000	2007	5	20	0
2537	-81.2225	23.21732222	25	1000	2007	5	21	0
2537	-81.2225	23.21732222	25	1000	2007	5	22	0
2537	-81.2225	23.21732222	25	1000	2007	5	23	0
2537	-81.2225	23.21732222	25	1000	2007	5	24	0
2537	-81.2225	23.21732222	25	1000	2007	5	25	0
2537	-81.2225	23.21732222	25	1000	2007	5	26	0
2537	-81.2225	23.21732222	25	1000	2007	5	27	0
2537	-81.2225	23.21732222	25	1000	2007	5	28	0
2537	-81.2225	23.21732222	25	1000	2007	5	29	0
2537	-81.2225	23.21732222	25	1000	2007	5	30	0
2537	-81.2225	23.21732222	25	1000	2007	5	31	0
2537	-81.2225	23.21732222	25	1000	2007	6	1	0
2537	-81.2225	23.21732222	25	1000	2007	6	2	0
2537	-81.2225	23.21732222	25	1000	2007	6	3	0
2537	-81.2225	23.21732222	25	1000	2007	6	4	0
2537	-81.2225	23.21732222	25	1000	2007	6	5	0
2537	-81.2225	23.21732222	25	1000	2007	6	6	0
2537	-81.2225	23.21732222	25	1000	2007	6	7	0
2537	-81.2225	23.21732222	25	1000	2007	6	8	0
2537	-81.2225	23.21732222	25	1000	2007	6	9	0
2537	-81.2225	23.21732222	25	1000	2007	6	10	0
2537	-81.2225	23.21732222	25	1000	2007	6	11	0
2537	-81.2225	23.21732222	25	1000	2007	6	13	0
2537	-81.2225	23.21732222	25	1000	2007	6	14	0
2537	-81.2225	23.21732222	25	1000	2007	6	15	0
2537	-81.2225	23.21732222	25	1000	2007	6	16	0
2537	-81.2225	23.21732222	25	1000	2007	6	17	0
2537	-81.2225	23.21732222	25	1000	2007	6	18	0
2537	-81.2225	23.21732222	25	1000	2007	6	19	0
2537	-81.2225	23.21732222	25	1000	2007	6	20	0
2537	-81.2225	23.21732222	25	1000	2007	6	21	0
2537	-81.2225	23.21732222	25	1000	2007	6	22	0
2537	-81.2225	23.21732222	25	1000	2007	6	23	0
2537	-81.2225	23.21732222	25	1000	2007	6	24	0
2537	-81.2225	23.21732222	25	1000	2007	6	25	0
2537	-81.2225	23.21732222	25	1000	2007	6	26	0
2537	-81.2225	23.21732222	25	1000	2007	6	27	0
2537	-81.2225	23.21732222	25	1000	2007	6	28	0
2537	-81.2225	23.21732222	25	1000	2007	6	29	0
2537	-81.2225	23.21732222	25	1000	2007	6	30	0
2537	-81.2225	23.21732222	25	1000	2007	7	1	0
2537	-81.2225	23.21732222	25	1000	2007	7	2	0
2537	-81.2225	23.21732222	25	1000	2007	7	3	0
2537	-81.2225	23.21732222	25	1000	2007	7	4	0
2537	-81.2225	23.21732222	25	1000	2007	7	5	0
2537	-81.2225	23.21732222	25	1000	2007	7	6	0
2537	-81.2225	23.21732222	25	1000	2007	7	7	0
2537	-81.2225	23.21732222	25	1000	2007	7	8	0
2537	-81.2225	23.21732222	25	1000	2007	7	9	0
2537	-81.2225	23.21732222	25	1000	2007	7	10	0
2537	-81.2225	23.21732222	25	1000	2007	7	11	0
2537	-81.2225	23.21732222	25	1000	2008	5	2	0
2537	-81.2225	23.21732222	25	1000	2008	5	3	0
2537	-81.2225	23.21732222	25	1000	2008	5	4	0
2537	-81.2225	23.21732222	25	1000	2008	5	5	0
2537	-81.2225	23.21732222	25	1000	2008	5	6	0
2537	-81.2225	23.21732222	25	1000	2008	5	7	0
2537	-81.2225	23.21732222	25	1000	2008	5	8	0
2537	-81.2225	23.21732222	25	1000	2008	5	9	0
2537	-81.2225	23.21732222	25	1000	2008	5	10	0
2537	-81.2225	23.21732222	25	1000	2008	5	11	0
2537	-81.2225	23.21732222	25	1000	2008	5	12	0
2537	-81.2225	23.21732222	25	1000	2008	5	13	0
2537	-81.2225	23.21732222	25	1000	2008	5	14	0
2537	-81.2225	23.21732222	25	1000	2008	5	15	0
2537	-81.2225	23.21732222	25	1000	2008	5	16	0
2537	-81.2225	23.21732222	25	1000	2008	5	17	0
2537	-81.2225	23.21732222	25	1000	2008	5	18	0
2537	-81.2225	23.21732222	25	1000	2008	5	19	0
2537	-81.2225	23.21732222	25	1000	2008	5	20	0
2537	-81.2225	23.21732222	25	1000	2008	5	21	0
2537	-81.2225	23.21732222	25	1000	2008	5	22	0
2537	-81.2225	23.21732222	25	1000	2008	5	23	0
2537	-81.2225	23.21732222	25	1000	2008	5	24	0
2537	-81.2225	23.21732222	25	1000	2008	5	25	0
2537	-81.2225	23.21732222	25	1000	2008	5	26	0
2537	-81.2225	23.21732222	25	1000	2008	5	27	0
2537	-81.2225	23.21732222	25	1000	2008	5	28	0
2537	-81.2225	23.21732222	25	1000	2008	5	29	0
2537	-81.2225	23.21732222	25	1000	2008	5	30	0
2537	-81.2225	23.21732222	25	1000	2008	6	1	0
2537	-81.2225	23.21732222	25	1000	2008	6	2	0
2537	-81.2225	23.21732222	25	1000	2008	6	3	0
2537	-81.2225	23.21732222	25	1000	2008	6	4	0
2537	-81.2225	23.21732222	25	1000	2008	6	5	0
2537	-81.2225	23.21732222	25	1000	2008	6	6	0
2537	-81.2225	23.21732222	25	1000	2008	6	7	0
2537	-81.2225	23.21732222	25	1000	2008	6	8	0
2537	-81.2225	23.21732222	25	1000	2008	6	9	0
2537	-81.2225	23.21732222	25	1000	2008	6	10	0
2537	-81.2225	23.21732222	25	1000	2008	6	11	0
2537	-81.2225	23.21732222	25	1000	2008	6	12	0
2537	-81.2225	23.21732222	25	1000	2008	6	13	0
2537	-81.2225	23.21732222	25	1000	2008	6	14	0
2537	-81.2225	23.21732222	25	1000	2008	6	15	0
2537	-81.2225	23.21732222	25	1000	2008	6	16	0
2537	-81.2225	23.21732222	25	1000	2008	6	17	0
2537	-81.2225	23.21732222	25	1000	2008	6	18	0
2537	-81.2225	23.21732222	25	1000	2008	6	19	0
2537	-81.2225	23.21732222	25	1000	2008	6	20	0
2537	-81.2225	23.21732222	25	1000	2008	6	21	0
2537	-81.2225	23.21732222	25	1000	2008	6	22	0
2537	-81.2225	23.21732222	25	1000	2008	6	23	0
2537	-81.2225	23.21732222	25	1000	2008	6	24	0
2537	-81.2225	23.21732222	25	1000	2008	6	25	0
2537	-81.2225	23.21732222	25	1000	2008	6	26	0
2537	-81.2225	23.21732222	25	1000	2008	6	27	0
2537	-81.2225	23.21732222	25	1000	2008	6	28	0
2537	-81.2225	23.21732222	25	1000	2008	6	29	0
2538	-81.157	23.25803611	25	1000	2004	5	2	0
2538	-81.157	23.25803611	25	1000	2004	5	3	0
2538	-81.157	23.25803611	25	1000	2004	5	4	0
2538	-81.157	23.25803611	25	1000	2004	5	5	0
2538	-81.157	23.25803611	25	1000	2004	5	6	0
2538	-81.157	23.25803611	25	1000	2004	5	7	0
2538	-81.157	23.25803611	25	1000	2004	5	8	0
2538	-81.157	23.25803611	25	1000	2004	5	9	0
2538	-81.157	23.25803611	25	1000	2004	5	10	0
2538	-81.157	23.25803611	25	1000	2004	5	11	0
2538	-81.157	23.25803611	25	1000	2004	5	12	0
2538	-81.157	23.25803611	25	1000	2004	5	13	0
2538	-81.157	23.25803611	25	1000	2004	5	14	0
2538	-81.157	23.25803611	25	1000	2004	5	15	0
2538	-81.157	23.25803611	25	1000	2004	5	16	0
2538	-81.157	23.25803611	25	1000	2004	5	17	0
2538	-81.157	23.25803611	25	1000	2004	5	18	0
2538	-81.157	23.25803611	25	1000	2004	5	19	0
2538	-81.157	23.25803611	25	1000	2004	5	20	0
2538	-81.157	23.25803611	25	1000	2004	5	21	0
2538	-81.157	23.25803611	25	1000	2004	5	22	0
2538	-81.157	23.25803611	25	1000	2004	5	23	0
2538	-81.157	23.25803611	25	1000	2004	5	24	0
2538	-81.157	23.25803611	25	1000	2004	5	25	0
2538	-81.157	23.25803611	25	1000	2004	5	26	0
2538	-81.157	23.25803611	25	1000	2004	5	27	0
2538	-81.157	23.25803611	25	1000	2004	5	28	0
2538	-81.157	23.25803611	25	1000	2004	5	29	0
2538	-81.157	23.25803611	25	1000	2004	5	30	0
2538	-81.157	23.25803611	25	1000	2004	5	31	0
2538	-81.157	23.25803611	25	1000	2004	6	1	0
2538	-81.157	23.25803611	25	1000	2004	6	2	0
2538	-81.157	23.25803611	25	1000	2004	6	3	0
2538	-81.157	23.25803611	25	1000	2004	6	4	0
2538	-81.157	23.25803611	25	1000	2004	6	5	0
2538	-81.157	23.25803611	25	1000	2004	6	6	0
2538	-81.157	23.25803611	25	1000	2004	6	7	0
2538	-81.157	23.25803611	25	1000	2004	6	8	0
2538	-81.157	23.25803611	25	1000	2004	6	9	0
2538	-81.157	23.25803611	25	1000	2004	6	10	0
2538	-81.157	23.25803611	25	1000	2004	6	11	0
2538	-81.157	23.25803611	25	1000	2004	6	12	0
2538	-81.157	23.25803611	25	1000	2004	6	13	0
2538	-81.157	23.25803611	25	1000	2004	6	14	0
2538	-81.157	23.25803611	25	1000	2004	6	15	0
2538	-81.157	23.25803611	25	1000	2004	6	16	0
2538	-81.157	23.25803611	25	1000	2004	6	17	0
2538	-81.157	23.25803611	25	1000	2004	6	18	0
2538	-81.157	23.25803611	25	1000	2004	6	19	0
2538	-81.157	23.25803611	25	1000	2004	6	20	0
2538	-81.157	23.25803611	25	1000	2004	6	21	0
2538	-81.157	23.25803611	25	1000	2004	6	22	0
2538	-81.157	23.25803611	25	1000	2004	6	23	0
2538	-81.157	23.25803611	25	1000	2004	6	24	0
2538	-81.157	23.25803611	25	1000	2004	6	25	0
2538	-81.157	23.25803611	25	1000	2004	6	26	0
2538	-81.157	23.25803611	25	1000	2004	6	27	0
2538	-81.157	23.25803611	25	1000	2004	6	28	0
2538	-81.157	23.25803611	25	1000	2005	5	6	0
2538	-81.157	23.25803611	25	1000	2005	5	7	0
2538	-81.157	23.25803611	25	1000	2005	5	8	0
2538	-81.157	23.25803611	25	1000	2005	5	9	0
2538	-81.157	23.25803611	25	1000	2005	5	10	0
2538	-81.157	23.25803611	25	1000	2005	5	11	0
2538	-81.157	23.25803611	25	1000	2005	5	12	0
2538	-81.157	23.25803611	25	1000	2005	5	13	0
2538	-81.157	23.25803611	25	1000	2005	5	14	0
2538	-81.157	23.25803611	25	1000	2005	5	15	0
2538	-81.157	23.25803611	25	1000	2005	5	16	0
2538	-81.157	23.25803611	25	1000	2005	5	17	0
2538	-81.157	23.25803611	25	1000	2005	5	18	0
2538	-81.157	23.25803611	25	1000	2005	5	19	0
2538	-81.157	23.25803611	25	1000	2005	5	20	0
2538	-81.157	23.25803611	25	1000	2005	5	21	0
2538	-81.157	23.25803611	25	1000	2005	5	22	0
2538	-81.157	23.25803611	25	1000	2005	5	23	0
2538	-81.157	23.25803611	25	1000	2005	5	24	0
2538	-81.157	23.25803611	25	1000	2005	5	25	0
2538	-81.157	23.25803611	25	1000	2005	5	26	0
2538	-81.157	23.25803611	25	1000	2005	5	27	0
2538	-81.157	23.25803611	25	1000	2005	5	28	0
2538	-81.157	23.25803611	25	1000	2005	5	29	0
2538	-81.157	23.25803611	25	1000	2005	5	30	0
2538	-81.157	23.25803611	25	1000	2005	5	31	0
2538	-81.157	23.25803611	25	1000	2005	6	1	0
2538	-81.157	23.25803611	25	1000	2005	6	2	0
2538	-81.157	23.25803611	25	1000	2005	6	3	0
2538	-81.157	23.25803611	25	1000	2005	6	4	0
2538	-81.157	23.25803611	25	1000	2005	6	5	0
2538	-81.157	23.25803611	25	1000	2005	6	6	0
2538	-81.157	23.25803611	25	1000	2005	6	7	0
2538	-81.157	23.25803611	25	1000	2005	6	8	0
2538	-81.157	23.25803611	25	1000	2005	6	9	0
2538	-81.157	23.25803611	25	1000	2005	6	10	0
2538	-81.157	23.25803611	25	1000	2005	6	11	0
2538	-81.157	23.25803611	25	1000	2005	6	12	0
2538	-81.157	23.25803611	25	1000	2005	6	13	0
2538	-81.157	23.25803611	25	1000	2005	6	14	0
2538	-81.157	23.25803611	25	1000	2005	6	15	0
2538	-81.157	23.25803611	25	1000	2005	6	16	0
2538	-81.157	23.25803611	25	1000	2005	6	17	0
2538	-81.157	23.25803611	25	1000	2005	6	18	0
2538	-81.157	23.25803611	25	1000	2005	6	19	0
2538	-81.157	23.25803611	25	1000	2005	6	20	0
2538	-81.157	23.25803611	25	1000	2005	6	21	0
2538	-81.157	23.25803611	25	1000	2005	6	22	0
2538	-81.157	23.25803611	25	1000	2005	6	23	0
2538	-81.157	23.25803611	25	1000	2005	6	24	0
2538	-81.157	23.25803611	25	1000	2005	6	25	0
2538	-81.157	23.25803611	25	1000	2005	6	26	0
2538	-81.157	23.25803611	25	1000	2005	6	27	0
2538	-81.157	23.25803611	25	1000	2005	6	28	0
2538	-81.157	23.25803611	25	1000	2005	6	29	0
2538	-81.157	23.25803611	25	1000	2005	6	30	0
2538	-81.157	23.25803611	25	1000	2005	7	1	0
2538	-81.157	23.25803611	25	1000	2005	7	2	0
2538	-81.157	23.25803611	25	1000	2006	4	26	0
2538	-81.157	23.25803611	25	1000	2006	4	27	0
2538	-81.157	23.25803611	25	1000	2006	4	28	0
2538	-81.157	23.25803611	25	1000	2006	4	29	0
2538	-81.157	23.25803611	25	1000	2006	4	30	0
2538	-81.157	23.25803611	25	1000	2006	5	1	0
2538	-81.157	23.25803611	25	1000	2006	5	2	0
2538	-81.157	23.25803611	25	1000	2006	5	3	0
2538	-81.157	23.25803611	25	1000	2006	5	4	0
2538	-81.157	23.25803611	25	1000	2006	5	5	0
2538	-81.157	23.25803611	25	1000	2006	5	6	0
2538	-81.157	23.25803611	25	1000	2006	5	7	0
2538	-81.157	23.25803611	25	1000	2006	5	8	0
2538	-81.157	23.25803611	25	1000	2006	5	9	0
2538	-81.157	23.25803611	25	1000	2006	5	10	0
2538	-81.157	23.25803611	25	1000	2006	5	11	0
2538	-81.157	23.25803611	25	1000	2006	5	12	0
2538	-81.157	23.25803611	25	1000	2006	5	13	0
2538	-81.157	23.25803611	25	1000	2006	5	14	0
2538	-81.157	23.25803611	25	1000	2006	5	15	0
2538	-81.157	23.25803611	25	1000	2006	5	16	0
2538	-81.157	23.25803611	25	1000	2006	5	17	0
2538	-81.157	23.25803611	25	1000	2006	5	18	0
2538	-81.157	23.25803611	25	1000	2006	5	19	0
2538	-81.157	23.25803611	25	1000	2006	5	20	0
2538	-81.157	23.25803611	25	1000	2006	5	21	0
2538	-81.157	23.25803611	25	1000	2006	5	22	0
2538	-81.157	23.25803611	25	1000	2006	5	23	0
2538	-81.157	23.25803611	25	1000	2006	5	24	0
2538	-81.157	23.25803611	25	1000	2006	5	25	0
2538	-81.157	23.25803611	25	1000	2006	5	26	0
2538	-81.157	23.25803611	25	1000	2006	5	27	0
2538	-81.157	23.25803611	25	1000	2006	5	28	0
2538	-81.157	23.25803611	25	1000	2006	5	29	0
2538	-81.157	23.25803611	25	1000	2006	5	30	0
2538	-81.157	23.25803611	25	1000	2006	5	31	0
2538	-81.157	23.25803611	25	1000	2006	6	1	0
2538	-81.157	23.25803611	25	1000	2006	6	2	0
2538	-81.157	23.25803611	25	1000	2006	6	3	0
2538	-81.157	23.25803611	25	1000	2006	6	4	0
2538	-81.157	23.25803611	25	1000	2006	6	5	0
2538	-81.157	23.25803611	25	1000	2006	6	6	0
2538	-81.157	23.25803611	25	1000	2006	6	7	0
2538	-81.157	23.25803611	25	1000	2006	6	8	0
2538	-81.157	23.25803611	25	1000	2006	6	9	0
2538	-81.157	23.25803611	25	1000	2006	6	10	0
2538	-81.157	23.25803611	25	1000	2006	6	11	0
2538	-81.157	23.25803611	25	1000	2006	6	12	0
2538	-81.157	23.25803611	25	1000	2006	6	13	0
2538	-81.157	23.25803611	25	1000	2006	6	14	0
2538	-81.157	23.25803611	25	1000	2006	6	15	0
2538	-81.157	23.25803611	25	1000	2006	6	16	0
2538	-81.157	23.25803611	25	1000	2006	6	17	0
2538	-81.157	23.25803611	25	1000	2006	6	18	0
2538	-81.157	23.25803611	25	1000	2006	6	19	0
2538	-81.157	23.25803611	25	1000	2006	6	20	0
2538	-81.157	23.25803611	25	1000	2006	6	21	0
2538	-81.157	23.25803611	25	1000	2006	6	22	0
2538	-81.157	23.25803611	25	1000	2007	5	14	0
2538	-81.157	23.25803611	25	1000	2007	5	15	0
2538	-81.157	23.25803611	25	1000	2007	5	16	0
2538	-81.157	23.25803611	25	1000	2007	5	17	0
2538	-81.157	23.25803611	25	1000	2007	5	18	0
2538	-81.157	23.25803611	25	1000	2007	5	19	0
2538	-81.157	23.25803611	25	1000	2007	5	20	0
2538	-81.157	23.25803611	25	1000	2007	5	21	0
2538	-81.157	23.25803611	25	1000	2007	5	22	0
2538	-81.157	23.25803611	25	1000	2007	5	23	0
2538	-81.157	23.25803611	25	1000	2007	5	24	0
2538	-81.157	23.25803611	25	1000	2007	5	25	0
2538	-81.157	23.25803611	25	1000	2007	5	26	0
2538	-81.157	23.25803611	25	1000	2007	5	27	0
2538	-81.157	23.25803611	25	1000	2007	5	28	0
2538	-81.157	23.25803611	25	1000	2007	5	29	0
2538	-81.157	23.25803611	25	1000	2007	5	30	0
2538	-81.157	23.25803611	25	1000	2007	5	31	0
2538	-81.157	23.25803611	25	1000	2007	6	1	0
2538	-81.157	23.25803611	25	1000	2007	6	2	0
2538	-81.157	23.25803611	25	1000	2007	6	3	0
2538	-81.157	23.25803611	25	1000	2007	6	4	0
2538	-81.157	23.25803611	25	1000	2007	6	5	0
2538	-81.157	23.25803611	25	1000	2007	6	6	0
2538	-81.157	23.25803611	25	1000	2007	6	7	0
2538	-81.157	23.25803611	25	1000	2007	6	8	0
2538	-81.157	23.25803611	25	1000	2007	6	9	0
2538	-81.157	23.25803611	25	1000	2007	6	10	0
2538	-81.157	23.25803611	25	1000	2007	6	11	0
2538	-81.157	23.25803611	25	1000	2007	6	13	0
2538	-81.157	23.25803611	25	1000	2007	6	14	0
2538	-81.157	23.25803611	25	1000	2007	6	15	0
2538	-81.157	23.25803611	25	1000	2007	6	16	0
2538	-81.157	23.25803611	25	1000	2007	6	17	0
2538	-81.157	23.25803611	25	1000	2007	6	18	0
2538	-81.157	23.25803611	25	1000	2007	6	19	0
2538	-81.157	23.25803611	25	1000	2007	6	20	0
2538	-81.157	23.25803611	25	1000	2007	6	21	0
2538	-81.157	23.25803611	25	1000	2007	6	22	0
2538	-81.157	23.25803611	25	1000	2007	6	23	0
2538	-81.157	23.25803611	25	1000	2007	6	24	0
2538	-81.157	23.25803611	25	1000	2007	6	25	0
2538	-81.157	23.25803611	25	1000	2007	6	26	0
2538	-81.157	23.25803611	25	1000	2007	6	27	0
2538	-81.157	23.25803611	25	1000	2007	6	28	0
2538	-81.157	23.25803611	25	1000	2007	6	29	0
2538	-81.157	23.25803611	25	1000	2007	6	30	0
2538	-81.157	23.25803611	25	1000	2007	7	1	0
2538	-81.157	23.25803611	25	1000	2007	7	2	0
2538	-81.157	23.25803611	25	1000	2007	7	3	0
2538	-81.157	23.25803611	25	1000	2007	7	4	0
2538	-81.157	23.25803611	25	1000	2007	7	5	0
2538	-81.157	23.25803611	25	1000	2007	7	6	0
2538	-81.157	23.25803611	25	1000	2007	7	7	0
2538	-81.157	23.25803611	25	1000	2007	7	8	0
2538	-81.157	23.25803611	25	1000	2007	7	9	0
2538	-81.157	23.25803611	25	1000	2007	7	10	0
2538	-81.157	23.25803611	25	1000	2007	7	11	0
2538	-81.157	23.25803611	25	1000	2008	5	2	0
2538	-81.157	23.25803611	25	1000	2008	5	3	0
2538	-81.157	23.25803611	25	1000	2008	5	4	0
2538	-81.157	23.25803611	25	1000	2008	5	5	0
2538	-81.157	23.25803611	25	1000	2008	5	6	0
2538	-81.157	23.25803611	25	1000	2008	5	7	0
2538	-81.157	23.25803611	25	1000	2008	5	8	0
2538	-81.157	23.25803611	25	1000	2008	5	9	0
2538	-81.157	23.25803611	25	1000	2008	5	10	0
2538	-81.157	23.25803611	25	1000	2008	5	11	0
2538	-81.157	23.25803611	25	1000	2008	5	12	0
2538	-81.157	23.25803611	25	1000	2008	5	13	0
2538	-81.157	23.25803611	25	1000	2008	5	14	0
2538	-81.157	23.25803611	25	1000	2008	5	15	0
2538	-81.157	23.25803611	25	1000	2008	5	16	0
2538	-81.157	23.25803611	25	1000	2008	5	17	0
2538	-81.157	23.25803611	25	1000	2008	5	18	0
2538	-81.157	23.25803611	25	1000	2008	5	19	0
2538	-81.157	23.25803611	25	1000	2008	5	20	0
2538	-81.157	23.25803611	25	1000	2008	5	21	0
2538	-81.157	23.25803611	25	1000	2008	5	22	0
2538	-81.157	23.25803611	25	1000	2008	5	23	0
2538	-81.157	23.25803611	25	1000	2008	5	24	0
2538	-81.157	23.25803611	25	1000	2008	5	25	0
2538	-81.157	23.25803611	25	1000	2008	5	26	0
2538	-81.157	23.25803611	25	1000	2008	5	27	0
2538	-81.157	23.25803611	25	1000	2008	5	28	0
2538	-81.157	23.25803611	25	1000	2008	5	29	0
2538	-81.157	23.25803611	25	1000	2008	5	30	0
2538	-81.157	23.25803611	25	1000	2008	6	1	0
2538	-81.157	23.25803611	25	1000	2008	6	2	0
2538	-81.157	23.25803611	25	1000	2008	6	3	0
2538	-81.157	23.25803611	25	1000	2008	6	4	0
2538	-81.157	23.25803611	25	1000	2008	6	5	0
2538	-81.157	23.25803611	25	1000	2008	6	6	0
2538	-81.157	23.25803611	25	1000	2008	6	7	0
2538	-81.157	23.25803611	25	1000	2008	6	8	0
2538	-81.157	23.25803611	25	1000	2008	6	9	0
2538	-81.157	23.25803611	25	1000	2008	6	10	0
2538	-81.157	23.25803611	25	1000	2008	6	11	0
2538	-81.157	23.25803611	25	1000	2008	6	12	0
2538	-81.157	23.25803611	25	1000	2008	6	13	0
2538	-81.157	23.25803611	25	1000	2008	6	14	0
2538	-81.157	23.25803611	25	1000	2008	6	15	0
2538	-81.157	23.25803611	25	1000	2008	6	16	0
2538	-81.157	23.25803611	25	1000	2008	6	17	0
2538	-81.157	23.25803611	25	1000	2008	6	18	0
2538	-81.157	23.25803611	25	1000	2008	6	19	0
2538	-81.157	23.25803611	25	1000	2008	6	20	0
2538	-81.157	23.25803611	25	1000	2008	6	21	0
2538	-81.157	23.25803611	25	1000	2008	6	22	0
2538	-81.157	23.25803611	25	1000	2008	6	23	0
2538	-81.157	23.25803611	25	1000	2008	6	24	0
2538	-81.157	23.25803611	25	1000	2008	6	25	0
2538	-81.157	23.25803611	25	1000	2008	6	26	0
2538	-81.157	23.25803611	25	1000	2008	6	27	0
2538	-81.157	23.25803611	25	1000	2008	6	28	0
2538	-81.157	23.25803611	25	1000	2008	6	29	0
2539	-81.13781667	23.26290556	25	1000	2004	5	2	0
2539	-81.13781667	23.26290556	25	1000	2004	5	3	0
2539	-81.13781667	23.26290556	25	1000	2004	5	4	0
2539	-81.13781667	23.26290556	25	1000	2004	5	5	0
2539	-81.13781667	23.26290556	25	1000	2004	5	6	0
2539	-81.13781667	23.26290556	25	1000	2004	5	7	0
2539	-81.13781667	23.26290556	25	1000	2004	5	8	0
2539	-81.13781667	23.26290556	25	1000	2004	5	9	0
2539	-81.13781667	23.26290556	25	1000	2004	5	10	0
2539	-81.13781667	23.26290556	25	1000	2004	5	11	0
2539	-81.13781667	23.26290556	25	1000	2004	5	12	0
2539	-81.13781667	23.26290556	25	1000	2004	5	13	0
2539	-81.13781667	23.26290556	25	1000	2004	5	14	0
2539	-81.13781667	23.26290556	25	1000	2004	5	15	0
2539	-81.13781667	23.26290556	25	1000	2004	5	16	0
2539	-81.13781667	23.26290556	25	1000	2004	5	17	0
2539	-81.13781667	23.26290556	25	1000	2004	5	18	0
2539	-81.13781667	23.26290556	25	1000	2004	5	19	0
2539	-81.13781667	23.26290556	25	1000	2004	5	20	0
2539	-81.13781667	23.26290556	25	1000	2004	5	21	0
2539	-81.13781667	23.26290556	25	1000	2004	5	22	0
2539	-81.13781667	23.26290556	25	1000	2004	5	23	0
2539	-81.13781667	23.26290556	25	1000	2004	5	24	0
2539	-81.13781667	23.26290556	25	1000	2004	5	25	0
2539	-81.13781667	23.26290556	25	1000	2004	5	26	0
2539	-81.13781667	23.26290556	25	1000	2004	5	27	0
2539	-81.13781667	23.26290556	25	1000	2004	5	28	0
2539	-81.13781667	23.26290556	25	1000	2004	5	29	0
2539	-81.13781667	23.26290556	25	1000	2004	5	30	0
2539	-81.13781667	23.26290556	25	1000	2004	5	31	0
2539	-81.13781667	23.26290556	25	1000	2004	6	1	0
2539	-81.13781667	23.26290556	25	1000	2004	6	2	0
2539	-81.13781667	23.26290556	25	1000	2004	6	3	0
2539	-81.13781667	23.26290556	25	1000	2004	6	4	0
2539	-81.13781667	23.26290556	25	1000	2004	6	5	0
2539	-81.13781667	23.26290556	25	1000	2004	6	6	0
2539	-81.13781667	23.26290556	25	1000	2004	6	7	0
2539	-81.13781667	23.26290556	25	1000	2004	6	8	0
2539	-81.13781667	23.26290556	25	1000	2004	6	9	0
2539	-81.13781667	23.26290556	25	1000	2004	6	10	0
2539	-81.13781667	23.26290556	25	1000	2004	6	11	0
2539	-81.13781667	23.26290556	25	1000	2004	6	12	0
2539	-81.13781667	23.26290556	25	1000	2004	6	13	0
2539	-81.13781667	23.26290556	25	1000	2004	6	14	0
2539	-81.13781667	23.26290556	25	1000	2004	6	15	0
2539	-81.13781667	23.26290556	25	1000	2004	6	16	0
2539	-81.13781667	23.26290556	25	1000	2004	6	17	0
2539	-81.13781667	23.26290556	25	1000	2004	6	18	0
2539	-81.13781667	23.26290556	25	1000	2004	6	19	0
2539	-81.13781667	23.26290556	25	1000	2004	6	20	0
2539	-81.13781667	23.26290556	25	1000	2004	6	21	0
2539	-81.13781667	23.26290556	25	1000	2004	6	22	0
2539	-81.13781667	23.26290556	25	1000	2004	6	23	0
2539	-81.13781667	23.26290556	25	1000	2004	6	24	0
2539	-81.13781667	23.26290556	25	1000	2004	6	25	0
2539	-81.13781667	23.26290556	25	1000	2004	6	26	0
2539	-81.13781667	23.26290556	25	1000	2004	6	27	0
2539	-81.13781667	23.26290556	25	1000	2004	6	28	0
2539	-81.13781667	23.26290556	25	1000	2005	5	6	0
2539	-81.13781667	23.26290556	25	1000	2005	5	7	0
2539	-81.13781667	23.26290556	25	1000	2005	5	8	0
2539	-81.13781667	23.26290556	25	1000	2005	5	9	0
2539	-81.13781667	23.26290556	25	1000	2005	5	10	0
2539	-81.13781667	23.26290556	25	1000	2005	5	11	0
2539	-81.13781667	23.26290556	25	1000	2005	5	12	0
2539	-81.13781667	23.26290556	25	1000	2005	5	13	0
2539	-81.13781667	23.26290556	25	1000	2005	5	14	0
2539	-81.13781667	23.26290556	25	1000	2005	5	15	0
2539	-81.13781667	23.26290556	25	1000	2005	5	16	0
2539	-81.13781667	23.26290556	25	1000	2005	5	17	0
2539	-81.13781667	23.26290556	25	1000	2005	5	18	0
2539	-81.13781667	23.26290556	25	1000	2005	5	19	0
2539	-81.13781667	23.26290556	25	1000	2005	5	20	0
2539	-81.13781667	23.26290556	25	1000	2005	5	21	0
2539	-81.13781667	23.26290556	25	1000	2005	5	22	0
2539	-81.13781667	23.26290556	25	1000	2005	5	23	0
2539	-81.13781667	23.26290556	25	1000	2005	5	24	0
2539	-81.13781667	23.26290556	25	1000	2005	5	25	0
2539	-81.13781667	23.26290556	25	1000	2005	5	26	0
2539	-81.13781667	23.26290556	25	1000	2005	5	27	0
2539	-81.13781667	23.26290556	25	1000	2005	5	28	0
2539	-81.13781667	23.26290556	25	1000	2005	5	29	0
2539	-81.13781667	23.26290556	25	1000	2005	5	30	0
2539	-81.13781667	23.26290556	25	1000	2005	5	31	0
2539	-81.13781667	23.26290556	25	1000	2005	6	1	0
2539	-81.13781667	23.26290556	25	1000	2005	6	2	0
2539	-81.13781667	23.26290556	25	1000	2005	6	3	0
2539	-81.13781667	23.26290556	25	1000	2005	6	4	0
2539	-81.13781667	23.26290556	25	1000	2005	6	5	0
2539	-81.13781667	23.26290556	25	1000	2005	6	6	0
2539	-81.13781667	23.26290556	25	1000	2005	6	7	0
2539	-81.13781667	23.26290556	25	1000	2005	6	8	0
2539	-81.13781667	23.26290556	25	1000	2005	6	9	0
2539	-81.13781667	23.26290556	25	1000	2005	6	10	0
2539	-81.13781667	23.26290556	25	1000	2005	6	11	0
2539	-81.13781667	23.26290556	25	1000	2005	6	12	0
2539	-81.13781667	23.26290556	25	1000	2005	6	13	0
2539	-81.13781667	23.26290556	25	1000	2005	6	14	0
2539	-81.13781667	23.26290556	25	1000	2005	6	15	0
2539	-81.13781667	23.26290556	25	1000	2005	6	16	0
2539	-81.13781667	23.26290556	25	1000	2005	6	17	0
2539	-81.13781667	23.26290556	25	1000	2005	6	18	0
2539	-81.13781667	23.26290556	25	1000	2005	6	19	0
2539	-81.13781667	23.26290556	25	1000	2005	6	20	0
2539	-81.13781667	23.26290556	25	1000	2005	6	21	0
2539	-81.13781667	23.26290556	25	1000	2005	6	22	0
2539	-81.13781667	23.26290556	25	1000	2005	6	23	0
2539	-81.13781667	23.26290556	25	1000	2005	6	24	0
2539	-81.13781667	23.26290556	25	1000	2005	6	25	0
2539	-81.13781667	23.26290556	25	1000	2005	6	26	0
2539	-81.13781667	23.26290556	25	1000	2005	6	27	0
2539	-81.13781667	23.26290556	25	1000	2005	6	28	0
2539	-81.13781667	23.26290556	25	1000	2005	6	29	0
2539	-81.13781667	23.26290556	25	1000	2005	6	30	0
2539	-81.13781667	23.26290556	25	1000	2005	7	1	0
2539	-81.13781667	23.26290556	25	1000	2005	7	2	0
2539	-81.13781667	23.26290556	25	1000	2006	4	26	0
2539	-81.13781667	23.26290556	25	1000	2006	4	27	0
2539	-81.13781667	23.26290556	25	1000	2006	4	28	0
2539	-81.13781667	23.26290556	25	1000	2006	4	29	0
2539	-81.13781667	23.26290556	25	1000	2006	4	30	0
2539	-81.13781667	23.26290556	25	1000	2006	5	1	0
2539	-81.13781667	23.26290556	25	1000	2006	5	2	0
2539	-81.13781667	23.26290556	25	1000	2006	5	3	0
2539	-81.13781667	23.26290556	25	1000	2006	5	4	0
2539	-81.13781667	23.26290556	25	1000	2006	5	5	0
2539	-81.13781667	23.26290556	25	1000	2006	5	6	0
2539	-81.13781667	23.26290556	25	1000	2006	5	7	0
2539	-81.13781667	23.26290556	25	1000	2006	5	8	0
2539	-81.13781667	23.26290556	25	1000	2006	5	9	0
2539	-81.13781667	23.26290556	25	1000	2006	5	10	0
2539	-81.13781667	23.26290556	25	1000	2006	5	11	0
2539	-81.13781667	23.26290556	25	1000	2006	5	12	0
2539	-81.13781667	23.26290556	25	1000	2006	5	13	0
2539	-81.13781667	23.26290556	25	1000	2006	5	14	0
2539	-81.13781667	23.26290556	25	1000	2006	5	15	0
2539	-81.13781667	23.26290556	25	1000	2006	5	16	0
2539	-81.13781667	23.26290556	25	1000	2006	5	17	0
2539	-81.13781667	23.26290556	25	1000	2006	5	18	0
2539	-81.13781667	23.26290556	25	1000	2006	5	19	0
2539	-81.13781667	23.26290556	25	1000	2006	5	20	0
2539	-81.13781667	23.26290556	25	1000	2006	5	21	0
2539	-81.13781667	23.26290556	25	1000	2006	5	22	0
2539	-81.13781667	23.26290556	25	1000	2006	5	23	0
2539	-81.13781667	23.26290556	25	1000	2006	5	24	0
2539	-81.13781667	23.26290556	25	1000	2006	5	25	0
2539	-81.13781667	23.26290556	25	1000	2006	5	26	0
2539	-81.13781667	23.26290556	25	1000	2006	5	27	0
2539	-81.13781667	23.26290556	25	1000	2006	5	28	0
2539	-81.13781667	23.26290556	25	1000	2006	5	29	0
2539	-81.13781667	23.26290556	25	1000	2006	5	30	0
2539	-81.13781667	23.26290556	25	1000	2006	5	31	0
2539	-81.13781667	23.26290556	25	1000	2006	6	1	0
2539	-81.13781667	23.26290556	25	1000	2006	6	2	0
2539	-81.13781667	23.26290556	25	1000	2006	6	3	0
2539	-81.13781667	23.26290556	25	1000	2006	6	4	0
2539	-81.13781667	23.26290556	25	1000	2006	6	5	0
2539	-81.13781667	23.26290556	25	1000	2006	6	6	0
2539	-81.13781667	23.26290556	25	1000	2006	6	7	0
2539	-81.13781667	23.26290556	25	1000	2006	6	8	0
2539	-81.13781667	23.26290556	25	1000	2006	6	9	0
2539	-81.13781667	23.26290556	25	1000	2006	6	10	0
2539	-81.13781667	23.26290556	25	1000	2006	6	11	0
2539	-81.13781667	23.26290556	25	1000	2006	6	12	0
2539	-81.13781667	23.26290556	25	1000	2006	6	13	0
2539	-81.13781667	23.26290556	25	1000	2006	6	14	0
2539	-81.13781667	23.26290556	25	1000	2006	6	15	0
2539	-81.13781667	23.26290556	25	1000	2006	6	16	0
2539	-81.13781667	23.26290556	25	1000	2006	6	17	0
2539	-81.13781667	23.26290556	25	1000	2006	6	18	0
2539	-81.13781667	23.26290556	25	1000	2006	6	19	0
2539	-81.13781667	23.26290556	25	1000	2006	6	20	0
2539	-81.13781667	23.26290556	25	1000	2006	6	21	0
2539	-81.13781667	23.26290556	25	1000	2006	6	22	0
2539	-81.13781667	23.26290556	25	1000	2007	5	14	0
2539	-81.13781667	23.26290556	25	1000	2007	5	15	0
2539	-81.13781667	23.26290556	25	1000	2007	5	16	0
2539	-81.13781667	23.26290556	25	1000	2007	5	17	0
2539	-81.13781667	23.26290556	25	1000	2007	5	18	0
2539	-81.13781667	23.26290556	25	1000	2007	5	19	0
2539	-81.13781667	23.26290556	25	1000	2007	5	20	0
2539	-81.13781667	23.26290556	25	1000	2007	5	21	0
2539	-81.13781667	23.26290556	25	1000	2007	5	22	0
2539	-81.13781667	23.26290556	25	1000	2007	5	23	0
2539	-81.13781667	23.26290556	25	1000	2007	5	24	0
2539	-81.13781667	23.26290556	25	1000	2007	5	25	0
2539	-81.13781667	23.26290556	25	1000	2007	5	26	0
2539	-81.13781667	23.26290556	25	1000	2007	5	27	0
2539	-81.13781667	23.26290556	25	1000	2007	5	28	0
2539	-81.13781667	23.26290556	25	1000	2007	5	29	0
2539	-81.13781667	23.26290556	25	1000	2007	5	30	0
2539	-81.13781667	23.26290556	25	1000	2007	5	31	0
2539	-81.13781667	23.26290556	25	1000	2007	6	1	0
2539	-81.13781667	23.26290556	25	1000	2007	6	2	0
2539	-81.13781667	23.26290556	25	1000	2007	6	3	0
2539	-81.13781667	23.26290556	25	1000	2007	6	4	0
2539	-81.13781667	23.26290556	25	1000	2007	6	5	0
2539	-81.13781667	23.26290556	25	1000	2007	6	6	0
2539	-81.13781667	23.26290556	25	1000	2007	6	7	0
2539	-81.13781667	23.26290556	25	1000	2007	6	8	0
2539	-81.13781667	23.26290556	25	1000	2007	6	9	0
2539	-81.13781667	23.26290556	25	1000	2007	6	10	0
2539	-81.13781667	23.26290556	25	1000	2007	6	11	0
2539	-81.13781667	23.26290556	25	1000	2007	6	13	0
2539	-81.13781667	23.26290556	25	1000	2007	6	14	0
2539	-81.13781667	23.26290556	25	1000	2007	6	15	0
2539	-81.13781667	23.26290556	25	1000	2007	6	16	0
2539	-81.13781667	23.26290556	25	1000	2007	6	17	0
2539	-81.13781667	23.26290556	25	1000	2007	6	18	0
2539	-81.13781667	23.26290556	25	1000	2007	6	19	0
2539	-81.13781667	23.26290556	25	1000	2007	6	20	0
2539	-81.13781667	23.26290556	25	1000	2007	6	21	0
2539	-81.13781667	23.26290556	25	1000	2007	6	22	0
2539	-81.13781667	23.26290556	25	1000	2007	6	23	0
2539	-81.13781667	23.26290556	25	1000	2007	6	24	0
2539	-81.13781667	23.26290556	25	1000	2007	6	25	0
2539	-81.13781667	23.26290556	25	1000	2007	6	26	0
2539	-81.13781667	23.26290556	25	1000	2007	6	27	0
2539	-81.13781667	23.26290556	25	1000	2007	6	28	0
2539	-81.13781667	23.26290556	25	1000	2007	6	29	0
2539	-81.13781667	23.26290556	25	1000	2007	6	30	0
2539	-81.13781667	23.26290556	25	1000	2007	7	1	0
2539	-81.13781667	23.26290556	25	1000	2007	7	2	0
2539	-81.13781667	23.26290556	25	1000	2007	7	3	0
2539	-81.13781667	23.26290556	25	1000	2007	7	4	0
2539	-81.13781667	23.26290556	25	1000	2007	7	5	0
2539	-81.13781667	23.26290556	25	1000	2007	7	6	0
2539	-81.13781667	23.26290556	25	1000	2007	7	7	0
2539	-81.13781667	23.26290556	25	1000	2007	7	8	0
2539	-81.13781667	23.26290556	25	1000	2007	7	9	0
2539	-81.13781667	23.26290556	25	1000	2007	7	10	0
2539	-81.13781667	23.26290556	25	1000	2007	7	11	0
2539	-81.13781667	23.26290556	25	1000	2008	5	2	0
2539	-81.13781667	23.26290556	25	1000	2008	5	3	0
2539	-81.13781667	23.26290556	25	1000	2008	5	4	0
2539	-81.13781667	23.26290556	25	1000	2008	5	5	0
2539	-81.13781667	23.26290556	25	1000	2008	5	6	0
2539	-81.13781667	23.26290556	25	1000	2008	5	7	0
2539	-81.13781667	23.26290556	25	1000	2008	5	8	0
2539	-81.13781667	23.26290556	25	1000	2008	5	9	0
2539	-81.13781667	23.26290556	25	1000	2008	5	10	0
2539	-81.13781667	23.26290556	25	1000	2008	5	11	0
2539	-81.13781667	23.26290556	25	1000	2008	5	12	0
2539	-81.13781667	23.26290556	25	1000	2008	5	13	0
2539	-81.13781667	23.26290556	25	1000	2008	5	14	0
2539	-81.13781667	23.26290556	25	1000	2008	5	15	0
2539	-81.13781667	23.26290556	25	1000	2008	5	16	0
2539	-81.13781667	23.26290556	25	1000	2008	5	17	0
2539	-81.13781667	23.26290556	25	1000	2008	5	18	0
2539	-81.13781667	23.26290556	25	1000	2008	5	19	0
2539	-81.13781667	23.26290556	25	1000	2008	5	20	0
2539	-81.13781667	23.26290556	25	1000	2008	5	21	0
2539	-81.13781667	23.26290556	25	1000	2008	5	22	0
2539	-81.13781667	23.26290556	25	1000	2008	5	23	0
2539	-81.13781667	23.26290556	25	1000	2008	5	24	0
2539	-81.13781667	23.26290556	25	1000	2008	5	25	0
2539	-81.13781667	23.26290556	25	1000	2008	5	26	0
2539	-81.13781667	23.26290556	25	1000	2008	5	27	0
2539	-81.13781667	23.26290556	25	1000	2008	5	28	0
2539	-81.13781667	23.26290556	25	1000	2008	5	29	0
2539	-81.13781667	23.26290556	25	1000	2008	5	30	0
2539	-81.13781667	23.26290556	25	1000	2008	6	1	0
2539	-81.13781667	23.26290556	25	1000	2008	6	2	0
2539	-81.13781667	23.26290556	25	1000	2008	6	3	0
2539	-81.13781667	23.26290556	25	1000	2008	6	4	0
2539	-81.13781667	23.26290556	25	1000	2008	6	5	0
2539	-81.13781667	23.26290556	25	1000	2008	6	6	0
2539	-81.13781667	23.26290556	25	1000	2008	6	7	0
2539	-81.13781667	23.26290556	25	1000	2008	6	8	0
2539	-81.13781667	23.26290556	25	1000	2008	6	9	0
2539	-81.13781667	23.26290556	25	1000	2008	6	10	0
2539	-81.13781667	23.26290556	25	1000	2008	6	11	0
2539	-81.13781667	23.26290556	25	1000	2008	6	12	0
2539	-81.13781667	23.26290556	25	1000	2008	6	13	0
2539	-81.13781667	23.26290556	25	1000	2008	6	14	0
2539	-81.13781667	23.26290556	25	1000	2008	6	15	0
2539	-81.13781667	23.26290556	25	1000	2008	6	16	0
2539	-81.13781667	23.26290556	25	1000	2008	6	17	0
2539	-81.13781667	23.26290556	25	1000	2008	6	18	0
2539	-81.13781667	23.26290556	25	1000	2008	6	19	0
2539	-81.13781667	23.26290556	25	1000	2008	6	20	0
2539	-81.13781667	23.26290556	25	1000	2008	6	21	0
2539	-81.13781667	23.26290556	25	1000	2008	6	22	0
2539	-81.13781667	23.26290556	25	1000	2008	6	23	0
2539	-81.13781667	23.26290556	25	1000	2008	6	24	0
2539	-81.13781667	23.26290556	25	1000	2008	6	25	0
2539	-81.13781667	23.26290556	25	1000	2008	6	26	0
2539	-81.13781667	23.26290556	25	1000	2008	6	27	0
2539	-81.13781667	23.26290556	25	1000	2008	6	28	0
2539	-81.13781667	23.26290556	25	1000	2008	6	29	0
2554	-81.08332778	23.28332778	25	1000	2004	5	2	0
2554	-81.08332778	23.28332778	25	1000	2004	5	3	0
2554	-81.08332778	23.28332778	25	1000	2004	5	4	0
2554	-81.08332778	23.28332778	25	1000	2004	5	5	0
2554	-81.08332778	23.28332778	25	1000	2004	5	6	0
2554	-81.08332778	23.28332778	25	1000	2004	5	7	0
2554	-81.08332778	23.28332778	25	1000	2004	5	8	0
2554	-81.08332778	23.28332778	25	1000	2004	5	9	0
2554	-81.08332778	23.28332778	25	1000	2004	5	10	0
2554	-81.08332778	23.28332778	25	1000	2004	5	11	0
2554	-81.08332778	23.28332778	25	1000	2004	5	12	0
2554	-81.08332778	23.28332778	25	1000	2004	5	13	0
2554	-81.08332778	23.28332778	25	1000	2004	5	14	0
2554	-81.08332778	23.28332778	25	1000	2004	5	15	0
2554	-81.08332778	23.28332778	25	1000	2004	5	16	0
2554	-81.08332778	23.28332778	25	1000	2004	5	17	0
2554	-81.08332778	23.28332778	25	1000	2004	5	18	0
2554	-81.08332778	23.28332778	25	1000	2004	5	19	0
2554	-81.08332778	23.28332778	25	1000	2004	5	20	0
2554	-81.08332778	23.28332778	25	1000	2004	5	21	0
2554	-81.08332778	23.28332778	25	1000	2004	5	22	0
2554	-81.08332778	23.28332778	25	1000	2004	5	23	0
2554	-81.08332778	23.28332778	25	1000	2004	5	24	0
2554	-81.08332778	23.28332778	25	1000	2004	5	25	0
2554	-81.08332778	23.28332778	25	1000	2004	5	26	0
2554	-81.08332778	23.28332778	25	1000	2004	5	27	0
2554	-81.08332778	23.28332778	25	1000	2004	5	28	0
2554	-81.08332778	23.28332778	25	1000	2004	5	29	0
2554	-81.08332778	23.28332778	25	1000	2004	5	30	0
2554	-81.08332778	23.28332778	25	1000	2004	5	31	0
2554	-81.08332778	23.28332778	25	1000	2004	6	1	0
2554	-81.08332778	23.28332778	25	1000	2004	6	2	0
2554	-81.08332778	23.28332778	25	1000	2004	6	3	0
2554	-81.08332778	23.28332778	25	1000	2004	6	4	0
2554	-81.08332778	23.28332778	25	1000	2004	6	5	0
2554	-81.08332778	23.28332778	25	1000	2004	6	6	0
2554	-81.08332778	23.28332778	25	1000	2004	6	7	0
2554	-81.08332778	23.28332778	25	1000	2004	6	8	0
2554	-81.08332778	23.28332778	25	1000	2004	6	9	0
2554	-81.08332778	23.28332778	25	1000	2004	6	10	0
2554	-81.08332778	23.28332778	25	1000	2004	6	11	0
2554	-81.08332778	23.28332778	25	1000	2004	6	12	0
2554	-81.08332778	23.28332778	25	1000	2004	6	13	0
2554	-81.08332778	23.28332778	25	1000	2004	6	14	0
2554	-81.08332778	23.28332778	25	1000	2004	6	15	0
2554	-81.08332778	23.28332778	25	1000	2004	6	16	0
2554	-81.08332778	23.28332778	25	1000	2004	6	17	0
2554	-81.08332778	23.28332778	25	1000	2004	6	18	0
2554	-81.08332778	23.28332778	25	1000	2004	6	19	0
2554	-81.08332778	23.28332778	25	1000	2004	6	20	0
2554	-81.08332778	23.28332778	25	1000	2004	6	21	0
2554	-81.08332778	23.28332778	25	1000	2004	6	22	0
2554	-81.08332778	23.28332778	25	1000	2004	6	23	0
2554	-81.08332778	23.28332778	25	1000	2004	6	24	0
2554	-81.08332778	23.28332778	25	1000	2004	6	25	0
2554	-81.08332778	23.28332778	25	1000	2004	6	26	0
2554	-81.08332778	23.28332778	25	1000	2004	6	27	0
2554	-81.08332778	23.28332778	25	1000	2004	6	28	0
2554	-81.08332778	23.28332778	25	1000	2005	5	6	0
2554	-81.08332778	23.28332778	25	1000	2005	5	7	0
2554	-81.08332778	23.28332778	25	1000	2005	5	8	0
2554	-81.08332778	23.28332778	25	1000	2005	5	9	0
2554	-81.08332778	23.28332778	25	1000	2005	5	10	0
2554	-81.08332778	23.28332778	25	1000	2005	5	11	0
2554	-81.08332778	23.28332778	25	1000	2005	5	12	0
2554	-81.08332778	23.28332778	25	1000	2005	5	13	0
2554	-81.08332778	23.28332778	25	1000	2005	5	14	0
2554	-81.08332778	23.28332778	25	1000	2005	5	15	0
2554	-81.08332778	23.28332778	25	1000	2005	5	16	0
2554	-81.08332778	23.28332778	25	1000	2005	5	17	0
2554	-81.08332778	23.28332778	25	1000	2005	5	18	0
2554	-81.08332778	23.28332778	25	1000	2005	5	19	0
2554	-81.08332778	23.28332778	25	1000	2005	5	20	0
2554	-81.08332778	23.28332778	25	1000	2005	5	21	0
2554	-81.08332778	23.28332778	25	1000	2005	5	22	0
2554	-81.08332778	23.28332778	25	1000	2005	5	23	0
2554	-81.08332778	23.28332778	25	1000	2005	5	24	0
2554	-81.08332778	23.28332778	25	1000	2005	5	25	0
2554	-81.08332778	23.28332778	25	1000	2005	5	26	0
2554	-81.08332778	23.28332778	25	1000	2005	5	27	0
2554	-81.08332778	23.28332778	25	1000	2005	5	28	0
2554	-81.08332778	23.28332778	25	1000	2005	5	29	0
2554	-81.08332778	23.28332778	25	1000	2005	5	30	0
2554	-81.08332778	23.28332778	25	1000	2005	5	31	0
2554	-81.08332778	23.28332778	25	1000	2005	6	1	0
2554	-81.08332778	23.28332778	25	1000	2005	6	2	0
2554	-81.08332778	23.28332778	25	1000	2005	6	3	0
2554	-81.08332778	23.28332778	25	1000	2005	6	4	0
2554	-81.08332778	23.28332778	25	1000	2005	6	5	0
2554	-81.08332778	23.28332778	25	1000	2005	6	6	0
2554	-81.08332778	23.28332778	25	1000	2005	6	7	0
2554	-81.08332778	23.28332778	25	1000	2005	6	8	0
2554	-81.08332778	23.28332778	25	1000	2005	6	9	0
2554	-81.08332778	23.28332778	25	1000	2005	6	10	0
2554	-81.08332778	23.28332778	25	1000	2005	6	11	0
2554	-81.08332778	23.28332778	25	1000	2005	6	12	0
2554	-81.08332778	23.28332778	25	1000	2005	6	13	0
2554	-81.08332778	23.28332778	25	1000	2005	6	14	0
2554	-81.08332778	23.28332778	25	1000	2005	6	15	0
2554	-81.08332778	23.28332778	25	1000	2005	6	16	0
2554	-81.08332778	23.28332778	25	1000	2005	6	17	0
2554	-81.08332778	23.28332778	25	1000	2005	6	18	0
2554	-81.08332778	23.28332778	25	1000	2005	6	19	0
2554	-81.08332778	23.28332778	25	1000	2005	6	20	0
2554	-81.08332778	23.28332778	25	1000	2005	6	21	0
2554	-81.08332778	23.28332778	25	1000	2005	6	22	0
2554	-81.08332778	23.28332778	25	1000	2005	6	23	0
2554	-81.08332778	23.28332778	25	1000	2005	6	24	0
2554	-81.08332778	23.28332778	25	1000	2005	6	25	0
2554	-81.08332778	23.28332778	25	1000	2005	6	26	0
2554	-81.08332778	23.28332778	25	1000	2005	6	27	0
2554	-81.08332778	23.28332778	25	1000	2005	6	28	0
2554	-81.08332778	23.28332778	25	1000	2005	6	29	0
2554	-81.08332778	23.28332778	25	1000	2005	6	30	0
2554	-81.08332778	23.28332778	25	1000	2005	7	1	0
2554	-81.08332778	23.28332778	25	1000	2005	7	2	0
2554	-81.08332778	23.28332778	25	1000	2006	4	26	0
2554	-81.08332778	23.28332778	25	1000	2006	4	27	0
2554	-81.08332778	23.28332778	25	1000	2006	4	28	0
2554	-81.08332778	23.28332778	25	1000	2006	4	29	0
2554	-81.08332778	23.28332778	25	1000	2006	4	30	0
2554	-81.08332778	23.28332778	25	1000	2006	5	1	0
2554	-81.08332778	23.28332778	25	1000	2006	5	2	0
2554	-81.08332778	23.28332778	25	1000	2006	5	3	0
2554	-81.08332778	23.28332778	25	1000	2006	5	4	0
2554	-81.08332778	23.28332778	25	1000	2006	5	5	0
2554	-81.08332778	23.28332778	25	1000	2006	5	6	0
2554	-81.08332778	23.28332778	25	1000	2006	5	7	0
2554	-81.08332778	23.28332778	25	1000	2006	5	8	0
2554	-81.08332778	23.28332778	25	1000	2006	5	9	0
2554	-81.08332778	23.28332778	25	1000	2006	5	10	0
2554	-81.08332778	23.28332778	25	1000	2006	5	11	0
2554	-81.08332778	23.28332778	25	1000	2006	5	12	0
2554	-81.08332778	23.28332778	25	1000	2006	5	13	0
2554	-81.08332778	23.28332778	25	1000	2006	5	14	0
2554	-81.08332778	23.28332778	25	1000	2006	5	15	0
2554	-81.08332778	23.28332778	25	1000	2006	5	16	0
2554	-81.08332778	23.28332778	25	1000	2006	5	17	0
2554	-81.08332778	23.28332778	25	1000	2006	5	18	0
2554	-81.08332778	23.28332778	25	1000	2006	5	19	0
2554	-81.08332778	23.28332778	25	1000	2006	5	20	0
2554	-81.08332778	23.28332778	25	1000	2006	5	21	0
2554	-81.08332778	23.28332778	25	1000	2006	5	22	0
2554	-81.08332778	23.28332778	25	1000	2006	5	23	0
2554	-81.08332778	23.28332778	25	1000	2006	5	24	0
2554	-81.08332778	23.28332778	25	1000	2006	5	25	0
2554	-81.08332778	23.28332778	25	1000	2006	5	26	0
2554	-81.08332778	23.28332778	25	1000	2006	5	27	0
2554	-81.08332778	23.28332778	25	1000	2006	5	28	0
2554	-81.08332778	23.28332778	25	1000	2006	5	29	0
2554	-81.08332778	23.28332778	25	1000	2006	5	30	0
2554	-81.08332778	23.28332778	25	1000	2006	5	31	0
2554	-81.08332778	23.28332778	25	1000	2006	6	1	0
2554	-81.08332778	23.28332778	25	1000	2006	6	2	0
2554	-81.08332778	23.28332778	25	1000	2006	6	3	0
2554	-81.08332778	23.28332778	25	1000	2006	6	4	0
2554	-81.08332778	23.28332778	25	1000	2006	6	5	0
2554	-81.08332778	23.28332778	25	1000	2006	6	6	0
2554	-81.08332778	23.28332778	25	1000	2006	6	7	0
2554	-81.08332778	23.28332778	25	1000	2006	6	8	0
2554	-81.08332778	23.28332778	25	1000	2006	6	9	0
2554	-81.08332778	23.28332778	25	1000	2006	6	10	0
2554	-81.08332778	23.28332778	25	1000	2006	6	11	0
2554	-81.08332778	23.28332778	25	1000	2006	6	12	0
2554	-81.08332778	23.28332778	25	1000	2006	6	13	0
2554	-81.08332778	23.28332778	25	1000	2006	6	14	0
2554	-81.08332778	23.28332778	25	1000	2006	6	15	0
2554	-81.08332778	23.28332778	25	1000	2006	6	16	0
2554	-81.08332778	23.28332778	25	1000	2006	6	17	0
2554	-81.08332778	23.28332778	25	1000	2006	6	18	0
2554	-81.08332778	23.28332778	25	1000	2006	6	19	0
2554	-81.08332778	23.28332778	25	1000	2006	6	20	0
2554	-81.08332778	23.28332778	25	1000	2006	6	21	0
2554	-81.08332778	23.28332778	25	1000	2006	6	22	0
2554	-81.08332778	23.28332778	25	1000	2007	5	14	0
2554	-81.08332778	23.28332778	25	1000	2007	5	15	0
2554	-81.08332778	23.28332778	25	1000	2007	5	16	0
2554	-81.08332778	23.28332778	25	1000	2007	5	17	0
2554	-81.08332778	23.28332778	25	1000	2007	5	18	0
2554	-81.08332778	23.28332778	25	1000	2007	5	19	0
2554	-81.08332778	23.28332778	25	1000	2007	5	20	0
2554	-81.08332778	23.28332778	25	1000	2007	5	21	0
2554	-81.08332778	23.28332778	25	1000	2007	5	22	0
2554	-81.08332778	23.28332778	25	1000	2007	5	23	0
2554	-81.08332778	23.28332778	25	1000	2007	5	24	0
2554	-81.08332778	23.28332778	25	1000	2007	5	25	0
2554	-81.08332778	23.28332778	25	1000	2007	5	26	0
2554	-81.08332778	23.28332778	25	1000	2007	5	27	0
2554	-81.08332778	23.28332778	25	1000	2007	5	28	0
2554	-81.08332778	23.28332778	25	1000	2007	5	29	0
2554	-81.08332778	23.28332778	25	1000	2007	5	30	0
2554	-81.08332778	23.28332778	25	1000	2007	5	31	0
2554	-81.08332778	23.28332778	25	1000	2007	6	1	0
2554	-81.08332778	23.28332778	25	1000	2007	6	2	0
2554	-81.08332778	23.28332778	25	1000	2007	6	3	0
2554	-81.08332778	23.28332778	25	1000	2007	6	4	0
2554	-81.08332778	23.28332778	25	1000	2007	6	5	0
2554	-81.08332778	23.28332778	25	1000	2007	6	6	0
2554	-81.08332778	23.28332778	25	1000	2007	6	7	0
2554	-81.08332778	23.28332778	25	1000	2007	6	8	0
2554	-81.08332778	23.28332778	25	1000	2007	6	9	0
2554	-81.08332778	23.28332778	25	1000	2007	6	10	0
2554	-81.08332778	23.28332778	25	1000	2007	6	11	0
2554	-81.08332778	23.28332778	25	1000	2007	6	13	0
2554	-81.08332778	23.28332778	25	1000	2007	6	14	0
2554	-81.08332778	23.28332778	25	1000	2007	6	15	0
2554	-81.08332778	23.28332778	25	1000	2007	6	16	0
2554	-81.08332778	23.28332778	25	1000	2007	6	17	0
2554	-81.08332778	23.28332778	25	1000	2007	6	18	0
2554	-81.08332778	23.28332778	25	1000	2007	6	19	0
2554	-81.08332778	23.28332778	25	1000	2007	6	20	0
2554	-81.08332778	23.28332778	25	1000	2007	6	21	0
2554	-81.08332778	23.28332778	25	1000	2007	6	22	0
2554	-81.08332778	23.28332778	25	1000	2007	6	23	0
2554	-81.08332778	23.28332778	25	1000	2007	6	24	0
2554	-81.08332778	23.28332778	25	1000	2007	6	25	0
2554	-81.08332778	23.28332778	25	1000	2007	6	26	0
2554	-81.08332778	23.28332778	25	1000	2007	6	27	0
2554	-81.08332778	23.28332778	25	1000	2007	6	28	0
2554	-81.08332778	23.28332778	25	1000	2007	6	29	0
2554	-81.08332778	23.28332778	25	1000	2007	6	30	0
2554	-81.08332778	23.28332778	25	1000	2007	7	1	0
2554	-81.08332778	23.28332778	25	1000	2007	7	2	0
2554	-81.08332778	23.28332778	25	1000	2007	7	3	0
2554	-81.08332778	23.28332778	25	1000	2007	7	4	0
2554	-81.08332778	23.28332778	25	1000	2007	7	5	0
2554	-81.08332778	23.28332778	25	1000	2007	7	6	0
2554	-81.08332778	23.28332778	25	1000	2007	7	7	0
2554	-81.08332778	23.28332778	25	1000	2007	7	8	0
2554	-81.08332778	23.28332778	25	1000	2007	7	9	0
2554	-81.08332778	23.28332778	25	1000	2007	7	10	0
2554	-81.08332778	23.28332778	25	1000	2007	7	11	0
2554	-81.08332778	23.28332778	25	1000	2008	5	2	0
2554	-81.08332778	23.28332778	25	1000	2008	5	3	0
2554	-81.08332778	23.28332778	25	1000	2008	5	4	0
2554	-81.08332778	23.28332778	25	1000	2008	5	5	0
2554	-81.08332778	23.28332778	25	1000	2008	5	6	0
2554	-81.08332778	23.28332778	25	1000	2008	5	7	0
2554	-81.08332778	23.28332778	25	1000	2008	5	8	0
2554	-81.08332778	23.28332778	25	1000	2008	5	9	0
2554	-81.08332778	23.28332778	25	1000	2008	5	10	0
2554	-81.08332778	23.28332778	25	1000	2008	5	11	0
2554	-81.08332778	23.28332778	25	1000	2008	5	12	0
2554	-81.08332778	23.28332778	25	1000	2008	5	13	0
2554	-81.08332778	23.28332778	25	1000	2008	5	14	0
2554	-81.08332778	23.28332778	25	1000	2008	5	15	0
2554	-81.08332778	23.28332778	25	1000	2008	5	16	0
2554	-81.08332778	23.28332778	25	1000	2008	5	17	0
2554	-81.08332778	23.28332778	25	1000	2008	5	18	0
2554	-81.08332778	23.28332778	25	1000	2008	5	19	0
2554	-81.08332778	23.28332778	25	1000	2008	5	20	0
2554	-81.08332778	23.28332778	25	1000	2008	5	21	0
2554	-81.08332778	23.28332778	25	1000	2008	5	22	0
2554	-81.08332778	23.28332778	25	1000	2008	5	23	0
2554	-81.08332778	23.28332778	25	1000	2008	5	24	0
2554	-81.08332778	23.28332778	25	1000	2008	5	25	0
2554	-81.08332778	23.28332778	25	1000	2008	5	26	0
2554	-81.08332778	23.28332778	25	1000	2008	5	27	0
2554	-81.08332778	23.28332778	25	1000	2008	5	28	0
2554	-81.08332778	23.28332778	25	1000	2008	5	29	0
2554	-81.08332778	23.28332778	25	1000	2008	5	30	0
2554	-81.08332778	23.28332778	25	1000	2008	6	1	0
2554	-81.08332778	23.28332778	25	1000	2008	6	2	0
2554	-81.08332778	23.28332778	25	1000	2008	6	3	0
2554	-81.08332778	23.28332778	25	1000	2008	6	4	0
2554	-81.08332778	23.28332778	25	1000	2008	6	5	0
2554	-81.08332778	23.28332778	25	1000	2008	6	6	0
2554	-81.08332778	23.28332778	25	1000	2008	6	7	0
2554	-81.08332778	23.28332778	25	1000	2008	6	8	0
2554	-81.08332778	23.28332778	25	1000	2008	6	9	0
2554	-81.08332778	23.28332778	25	1000	2008	6	10	0
2554	-81.08332778	23.28332778	25	1000	2008	6	11	0
2554	-81.08332778	23.28332778	25	1000	2008	6	12	0
2554	-81.08332778	23.28332778	25	1000	2008	6	13	0
2554	-81.08332778	23.28332778	25	1000	2008	6	14	0
2554	-81.08332778	23.28332778	25	1000	2008	6	15	0
2554	-81.08332778	23.28332778	25	1000	2008	6	16	0
2554	-81.08332778	23.28332778	25	1000	2008	6	17	0
2554	-81.08332778	23.28332778	25	1000	2008	6	18	0
2554	-81.08332778	23.28332778	25	1000	2008	6	19	0
2554	-81.08332778	23.28332778	25	1000	2008	6	20	0
2554	-81.08332778	23.28332778	25	1000	2008	6	21	0
2554	-81.08332778	23.28332778	25	1000	2008	6	22	0
2554	-81.08332778	23.28332778	25	1000	2008	6	23	0
2554	-81.08332778	23.28332778	25	1000	2008	6	24	0
2554	-81.08332778	23.28332778	25	1000	2008	6	25	0
2554	-81.08332778	23.28332778	25	1000	2008	6	26	0
2554	-81.08332778	23.28332778	25	1000	2008	6	27	0
2554	-81.08332778	23.28332778	25	1000	2008	6	28	0
2554	-81.08332778	23.28332778	25	1000	2008	6	29	0
2555	-81.00921111	23.306125	25	1000	2004	5	2	0
2555	-81.00921111	23.306125	25	1000	2004	5	3	0
2555	-81.00921111	23.306125	25	1000	2004	5	4	0
2555	-81.00921111	23.306125	25	1000	2004	5	5	0
2555	-81.00921111	23.306125	25	1000	2004	5	6	0
2555	-81.00921111	23.306125	25	1000	2004	5	7	0
2555	-81.00921111	23.306125	25	1000	2004	5	8	0
2555	-81.00921111	23.306125	25	1000	2004	5	9	0
2555	-81.00921111	23.306125	25	1000	2004	5	10	0
2555	-81.00921111	23.306125	25	1000	2004	5	11	0
2555	-81.00921111	23.306125	25	1000	2004	5	12	0
2555	-81.00921111	23.306125	25	1000	2004	5	13	0
2555	-81.00921111	23.306125	25	1000	2004	5	14	0
2555	-81.00921111	23.306125	25	1000	2004	5	15	0
2555	-81.00921111	23.306125	25	1000	2004	5	16	0
2555	-81.00921111	23.306125	25	1000	2004	5	17	0
2555	-81.00921111	23.306125	25	1000	2004	5	18	0
2555	-81.00921111	23.306125	25	1000	2004	5	19	0
2555	-81.00921111	23.306125	25	1000	2004	5	20	0
2555	-81.00921111	23.306125	25	1000	2004	5	21	0
2555	-81.00921111	23.306125	25	1000	2004	5	22	0
2555	-81.00921111	23.306125	25	1000	2004	5	23	0
2555	-81.00921111	23.306125	25	1000	2004	5	24	0
2555	-81.00921111	23.306125	25	1000	2004	5	25	0
2555	-81.00921111	23.306125	25	1000	2004	5	26	0
2555	-81.00921111	23.306125	25	1000	2004	5	27	0
2555	-81.00921111	23.306125	25	1000	2004	5	28	0
2555	-81.00921111	23.306125	25	1000	2004	5	29	0
2555	-81.00921111	23.306125	25	1000	2004	5	30	0
2555	-81.00921111	23.306125	25	1000	2004	5	31	0
2555	-81.00921111	23.306125	25	1000	2004	6	1	0
2555	-81.00921111	23.306125	25	1000	2004	6	2	0
2555	-81.00921111	23.306125	25	1000	2004	6	3	0
2555	-81.00921111	23.306125	25	1000	2004	6	4	0
2555	-81.00921111	23.306125	25	1000	2004	6	5	0
2555	-81.00921111	23.306125	25	1000	2004	6	6	0
2555	-81.00921111	23.306125	25	1000	2004	6	7	0
2555	-81.00921111	23.306125	25	1000	2004	6	8	0
2555	-81.00921111	23.306125	25	1000	2004	6	9	0
2555	-81.00921111	23.306125	25	1000	2004	6	10	0
2555	-81.00921111	23.306125	25	1000	2004	6	11	0
2555	-81.00921111	23.306125	25	1000	2004	6	12	0
2555	-81.00921111	23.306125	25	1000	2004	6	13	0
2555	-81.00921111	23.306125	25	1000	2004	6	14	0
2555	-81.00921111	23.306125	25	1000	2004	6	15	0
2555	-81.00921111	23.306125	25	1000	2004	6	16	0
2555	-81.00921111	23.306125	25	1000	2004	6	17	0
2555	-81.00921111	23.306125	25	1000	2004	6	18	0
2555	-81.00921111	23.306125	25	1000	2004	6	19	0
2555	-81.00921111	23.306125	25	1000	2004	6	20	0
2555	-81.00921111	23.306125	25	1000	2004	6	21	0
2555	-81.00921111	23.306125	25	1000	2004	6	22	0
2555	-81.00921111	23.306125	25	1000	2004	6	23	0
2555	-81.00921111	23.306125	25	1000	2004	6	24	0
2555	-81.00921111	23.306125	25	1000	2004	6	25	0
2555	-81.00921111	23.306125	25	1000	2004	6	26	0
2555	-81.00921111	23.306125	25	1000	2004	6	27	0
2555	-81.00921111	23.306125	25	1000	2004	6	28	0
2555	-81.00921111	23.306125	25	1000	2005	5	6	0
2555	-81.00921111	23.306125	25	1000	2005	5	7	0
2555	-81.00921111	23.306125	25	1000	2005	5	8	0
2555	-81.00921111	23.306125	25	1000	2005	5	9	0
2555	-81.00921111	23.306125	25	1000	2005	5	10	0
2555	-81.00921111	23.306125	25	1000	2005	5	11	0
2555	-81.00921111	23.306125	25	1000	2005	5	12	0
2555	-81.00921111	23.306125	25	1000	2005	5	13	0
2555	-81.00921111	23.306125	25	1000	2005	5	14	0
2555	-81.00921111	23.306125	25	1000	2005	5	15	0
2555	-81.00921111	23.306125	25	1000	2005	5	16	0
2555	-81.00921111	23.306125	25	1000	2005	5	17	0
2555	-81.00921111	23.306125	25	1000	2005	5	18	0
2555	-81.00921111	23.306125	25	1000	2005	5	19	0
2555	-81.00921111	23.306125	25	1000	2005	5	20	0
2555	-81.00921111	23.306125	25	1000	2005	5	21	0
2555	-81.00921111	23.306125	25	1000	2005	5	22	0
2555	-81.00921111	23.306125	25	1000	2005	5	23	0
2555	-81.00921111	23.306125	25	1000	2005	5	24	0
2555	-81.00921111	23.306125	25	1000	2005	5	25	0
2555	-81.00921111	23.306125	25	1000	2005	5	26	0
2555	-81.00921111	23.306125	25	1000	2005	5	27	0
2555	-81.00921111	23.306125	25	1000	2005	5	28	0
2555	-81.00921111	23.306125	25	1000	2005	5	29	0
2555	-81.00921111	23.306125	25	1000	2005	5	30	0
2555	-81.00921111	23.306125	25	1000	2005	5	31	0
2555	-81.00921111	23.306125	25	1000	2005	6	1	0
2555	-81.00921111	23.306125	25	1000	2005	6	2	0
2555	-81.00921111	23.306125	25	1000	2005	6	3	0
2555	-81.00921111	23.306125	25	1000	2005	6	4	0
2555	-81.00921111	23.306125	25	1000	2005	6	5	0
2555	-81.00921111	23.306125	25	1000	2005	6	6	0
2555	-81.00921111	23.306125	25	1000	2005	6	7	0
2555	-81.00921111	23.306125	25	1000	2005	6	8	0
2555	-81.00921111	23.306125	25	1000	2005	6	9	0
2555	-81.00921111	23.306125	25	1000	2005	6	10	0
2555	-81.00921111	23.306125	25	1000	2005	6	11	0
2555	-81.00921111	23.306125	25	1000	2005	6	12	0
2555	-81.00921111	23.306125	25	1000	2005	6	13	0
2555	-81.00921111	23.306125	25	1000	2005	6	14	0
2555	-81.00921111	23.306125	25	1000	2005	6	15	0
2555	-81.00921111	23.306125	25	1000	2005	6	16	0
2555	-81.00921111	23.306125	25	1000	2005	6	17	0
2555	-81.00921111	23.306125	25	1000	2005	6	18	0
2555	-81.00921111	23.306125	25	1000	2005	6	19	0
2555	-81.00921111	23.306125	25	1000	2005	6	20	0
2555	-81.00921111	23.306125	25	1000	2005	6	21	0
2555	-81.00921111	23.306125	25	1000	2005	6	22	0
2555	-81.00921111	23.306125	25	1000	2005	6	23	0
2555	-81.00921111	23.306125	25	1000	2005	6	24	0
2555	-81.00921111	23.306125	25	1000	2005	6	25	0
2555	-81.00921111	23.306125	25	1000	2005	6	26	0
2555	-81.00921111	23.306125	25	1000	2005	6	27	0
2555	-81.00921111	23.306125	25	1000	2005	6	28	0
2555	-81.00921111	23.306125	25	1000	2005	6	29	0
2555	-81.00921111	23.306125	25	1000	2005	6	30	0
2555	-81.00921111	23.306125	25	1000	2005	7	1	0
2555	-81.00921111	23.306125	25	1000	2005	7	2	0
2555	-81.00921111	23.306125	25	1000	2006	4	26	0
2555	-81.00921111	23.306125	25	1000	2006	4	27	0
2555	-81.00921111	23.306125	25	1000	2006	4	28	0
2555	-81.00921111	23.306125	25	1000	2006	4	29	0
2555	-81.00921111	23.306125	25	1000	2006	4	30	0
2555	-81.00921111	23.306125	25	1000	2006	5	1	0
2555	-81.00921111	23.306125	25	1000	2006	5	2	0
2555	-81.00921111	23.306125	25	1000	2006	5	3	0
2555	-81.00921111	23.306125	25	1000	2006	5	4	0
2555	-81.00921111	23.306125	25	1000	2006	5	5	0
2555	-81.00921111	23.306125	25	1000	2006	5	6	0
2555	-81.00921111	23.306125	25	1000	2006	5	7	0
2555	-81.00921111	23.306125	25	1000	2006	5	8	0
2555	-81.00921111	23.306125	25	1000	2006	5	9	0
2555	-81.00921111	23.306125	25	1000	2006	5	10	0
2555	-81.00921111	23.306125	25	1000	2006	5	11	0
2555	-81.00921111	23.306125	25	1000	2006	5	12	0
2555	-81.00921111	23.306125	25	1000	2006	5	13	0
2555	-81.00921111	23.306125	25	1000	2006	5	14	0
2555	-81.00921111	23.306125	25	1000	2006	5	15	0
2555	-81.00921111	23.306125	25	1000	2006	5	16	0
2555	-81.00921111	23.306125	25	1000	2006	5	17	0
2555	-81.00921111	23.306125	25	1000	2006	5	18	0
2555	-81.00921111	23.306125	25	1000	2006	5	19	0
2555	-81.00921111	23.306125	25	1000	2006	5	20	0
2555	-81.00921111	23.306125	25	1000	2006	5	21	0
2555	-81.00921111	23.306125	25	1000	2006	5	22	0
2555	-81.00921111	23.306125	25	1000	2006	5	23	0
2555	-81.00921111	23.306125	25	1000	2006	5	24	0
2555	-81.00921111	23.306125	25	1000	2006	5	25	0
2555	-81.00921111	23.306125	25	1000	2006	5	26	0
2555	-81.00921111	23.306125	25	1000	2006	5	27	0
2555	-81.00921111	23.306125	25	1000	2006	5	28	0
2555	-81.00921111	23.306125	25	1000	2006	5	29	0
2555	-81.00921111	23.306125	25	1000	2006	5	30	0
2555	-81.00921111	23.306125	25	1000	2006	5	31	0
2555	-81.00921111	23.306125	25	1000	2006	6	1	0
2555	-81.00921111	23.306125	25	1000	2006	6	2	0
2555	-81.00921111	23.306125	25	1000	2006	6	3	0
2555	-81.00921111	23.306125	25	1000	2006	6	4	0
2555	-81.00921111	23.306125	25	1000	2006	6	5	0
2555	-81.00921111	23.306125	25	1000	2006	6	6	0
2555	-81.00921111	23.306125	25	1000	2006	6	7	0
2555	-81.00921111	23.306125	25	1000	2006	6	8	0
2555	-81.00921111	23.306125	25	1000	2006	6	9	0
2555	-81.00921111	23.306125	25	1000	2006	6	10	0
2555	-81.00921111	23.306125	25	1000	2006	6	11	0
2555	-81.00921111	23.306125	25	1000	2006	6	12	0
2555	-81.00921111	23.306125	25	1000	2006	6	13	0
2555	-81.00921111	23.306125	25	1000	2006	6	14	0
2555	-81.00921111	23.306125	25	1000	2006	6	15	0
2555	-81.00921111	23.306125	25	1000	2006	6	16	0
2555	-81.00921111	23.306125	25	1000	2006	6	17	0
2555	-81.00921111	23.306125	25	1000	2006	6	18	0
2555	-81.00921111	23.306125	25	1000	2006	6	19	0
2555	-81.00921111	23.306125	25	1000	2006	6	20	0
2555	-81.00921111	23.306125	25	1000	2006	6	21	0
2555	-81.00921111	23.306125	25	1000	2006	6	22	0
2555	-81.00921111	23.306125	25	1000	2007	5	14	0
2555	-81.00921111	23.306125	25	1000	2007	5	15	0
2555	-81.00921111	23.306125	25	1000	2007	5	16	0
2555	-81.00921111	23.306125	25	1000	2007	5	17	0
2555	-81.00921111	23.306125	25	1000	2007	5	18	0
2555	-81.00921111	23.306125	25	1000	2007	5	19	0
2555	-81.00921111	23.306125	25	1000	2007	5	20	0
2555	-81.00921111	23.306125	25	1000	2007	5	21	0
2555	-81.00921111	23.306125	25	1000	2007	5	22	0
2555	-81.00921111	23.306125	25	1000	2007	5	23	0
2555	-81.00921111	23.306125	25	1000	2007	5	24	0
2555	-81.00921111	23.306125	25	1000	2007	5	25	0
2555	-81.00921111	23.306125	25	1000	2007	5	26	0
2555	-81.00921111	23.306125	25	1000	2007	5	27	0
2555	-81.00921111	23.306125	25	1000	2007	5	28	0
2555	-81.00921111	23.306125	25	1000	2007	5	29	0
2555	-81.00921111	23.306125	25	1000	2007	5	30	0
2555	-81.00921111	23.306125	25	1000	2007	5	31	0
2555	-81.00921111	23.306125	25	1000	2007	6	1	0
2555	-81.00921111	23.306125	25	1000	2007	6	2	0
2555	-81.00921111	23.306125	25	1000	2007	6	3	0
2555	-81.00921111	23.306125	25	1000	2007	6	4	0
2555	-81.00921111	23.306125	25	1000	2007	6	5	0
2555	-81.00921111	23.306125	25	1000	2007	6	6	0
2555	-81.00921111	23.306125	25	1000	2007	6	7	0
2555	-81.00921111	23.306125	25	1000	2007	6	8	0
2555	-81.00921111	23.306125	25	1000	2007	6	9	0
2555	-81.00921111	23.306125	25	1000	2007	6	10	0
2555	-81.00921111	23.306125	25	1000	2007	6	11	0
2555	-81.00921111	23.306125	25	1000	2007	6	13	0
2555	-81.00921111	23.306125	25	1000	2007	6	14	0
2555	-81.00921111	23.306125	25	1000	2007	6	15	0
2555	-81.00921111	23.306125	25	1000	2007	6	16	0
2555	-81.00921111	23.306125	25	1000	2007	6	17	0
2555	-81.00921111	23.306125	25	1000	2007	6	18	0
2555	-81.00921111	23.306125	25	1000	2007	6	19	0
2555	-81.00921111	23.306125	25	1000	2007	6	20	0
2555	-81.00921111	23.306125	25	1000	2007	6	21	0
2555	-81.00921111	23.306125	25	1000	2007	6	22	0
2555	-81.00921111	23.306125	25	1000	2007	6	23	0
2555	-81.00921111	23.306125	25	1000	2007	6	24	0
2555	-81.00921111	23.306125	25	1000	2007	6	25	0
2555	-81.00921111	23.306125	25	1000	2007	6	26	0
2555	-81.00921111	23.306125	25	1000	2007	6	27	0
2555	-81.00921111	23.306125	25	1000	2007	6	28	0
2555	-81.00921111	23.306125	25	1000	2007	6	29	0
2555	-81.00921111	23.306125	25	1000	2007	6	30	0
2555	-81.00921111	23.306125	25	1000	2007	7	1	0
2555	-81.00921111	23.306125	25	1000	2007	7	2	0
2555	-81.00921111	23.306125	25	1000	2007	7	3	0
2555	-81.00921111	23.306125	25	1000	2007	7	4	0
2555	-81.00921111	23.306125	25	1000	2007	7	5	0
2555	-81.00921111	23.306125	25	1000	2007	7	6	0
2555	-81.00921111	23.306125	25	1000	2007	7	7	0
2555	-81.00921111	23.306125	25	1000	2007	7	8	0
2555	-81.00921111	23.306125	25	1000	2007	7	9	0
2555	-81.00921111	23.306125	25	1000	2007	7	10	0
2555	-81.00921111	23.306125	25	1000	2007	7	11	0
2555	-81.00921111	23.306125	25	1000	2008	5	2	0
2555	-81.00921111	23.306125	25	1000	2008	5	3	0
2555	-81.00921111	23.306125	25	1000	2008	5	4	0
2555	-81.00921111	23.306125	25	1000	2008	5	5	0
2555	-81.00921111	23.306125	25	1000	2008	5	6	0
2555	-81.00921111	23.306125	25	1000	2008	5	7	0
2555	-81.00921111	23.306125	25	1000	2008	5	8	0
2555	-81.00921111	23.306125	25	1000	2008	5	9	0
2555	-81.00921111	23.306125	25	1000	2008	5	10	0
2555	-81.00921111	23.306125	25	1000	2008	5	11	0
2555	-81.00921111	23.306125	25	1000	2008	5	12	0
2555	-81.00921111	23.306125	25	1000	2008	5	13	0
2555	-81.00921111	23.306125	25	1000	2008	5	14	0
2555	-81.00921111	23.306125	25	1000	2008	5	15	0
2555	-81.00921111	23.306125	25	1000	2008	5	16	0
2555	-81.00921111	23.306125	25	1000	2008	5	17	0
2555	-81.00921111	23.306125	25	1000	2008	5	18	0
2555	-81.00921111	23.306125	25	1000	2008	5	19	0
2555	-81.00921111	23.306125	25	1000	2008	5	20	0
2555	-81.00921111	23.306125	25	1000	2008	5	21	0
2555	-81.00921111	23.306125	25	1000	2008	5	22	0
2555	-81.00921111	23.306125	25	1000	2008	5	23	0
2555	-81.00921111	23.306125	25	1000	2008	5	24	0
2555	-81.00921111	23.306125	25	1000	2008	5	25	0
2555	-81.00921111	23.306125	25	1000	2008	5	26	0
2555	-81.00921111	23.306125	25	1000	2008	5	27	0
2555	-81.00921111	23.306125	25	1000	2008	5	28	0
2555	-81.00921111	23.306125	25	1000	2008	5	29	0
2555	-81.00921111	23.306125	25	1000	2008	5	30	0
2555	-81.00921111	23.306125	25	1000	2008	6	1	0
2555	-81.00921111	23.306125	25	1000	2008	6	2	0
2555	-81.00921111	23.306125	25	1000	2008	6	3	0
2555	-81.00921111	23.306125	25	1000	2008	6	4	0
2555	-81.00921111	23.306125	25	1000	2008	6	5	0
2555	-81.00921111	23.306125	25	1000	2008	6	6	0
2555	-81.00921111	23.306125	25	1000	2008	6	7	0
2555	-81.00921111	23.306125	25	1000	2008	6	8	0
2555	-81.00921111	23.306125	25	1000	2008	6	9	0
2555	-81.00921111	23.306125	25	1000	2008	6	10	0
2555	-81.00921111	23.306125	25	1000	2008	6	11	0
2555	-81.00921111	23.306125	25	1000	2008	6	12	0
2555	-81.00921111	23.306125	25	1000	2008	6	13	0
2555	-81.00921111	23.306125	25	1000	2008	6	14	0
2555	-81.00921111	23.306125	25	1000	2008	6	15	0
2555	-81.00921111	23.306125	25	1000	2008	6	16	0
2555	-81.00921111	23.306125	25	1000	2008	6	17	0
2555	-81.00921111	23.306125	25	1000	2008	6	18	0
2555	-81.00921111	23.306125	25	1000	2008	6	19	0
2555	-81.00921111	23.306125	25	1000	2008	6	20	0
2555	-81.00921111	23.306125	25	1000	2008	6	21	0
2555	-81.00921111	23.306125	25	1000	2008	6	22	0
2555	-81.00921111	23.306125	25	1000	2008	6	23	0
2555	-81.00921111	23.306125	25	1000	2008	6	24	0
2555	-81.00921111	23.306125	25	1000	2008	6	25	0
2555	-81.00921111	23.306125	25	1000	2008	6	26	0
2555	-81.00921111	23.306125	25	1000	2008	6	27	0
2555	-81.00921111	23.306125	25	1000	2008	6	28	0
2555	-81.00921111	23.306125	25	1000	2008	6	29	0
2556	-80.92953611	23.30975278	25	1000	2004	5	2	0
2556	-80.92953611	23.30975278	25	1000	2004	5	3	0
2556	-80.92953611	23.30975278	25	1000	2004	5	4	0
2556	-80.92953611	23.30975278	25	1000	2004	5	5	0
2556	-80.92953611	23.30975278	25	1000	2004	5	6	0
2556	-80.92953611	23.30975278	25	1000	2004	5	7	0
2556	-80.92953611	23.30975278	25	1000	2004	5	8	0
2556	-80.92953611	23.30975278	25	1000	2004	5	9	0
2556	-80.92953611	23.30975278	25	1000	2004	5	10	0
2556	-80.92953611	23.30975278	25	1000	2004	5	11	0
2556	-80.92953611	23.30975278	25	1000	2004	5	12	0
2556	-80.92953611	23.30975278	25	1000	2004	5	13	0
2556	-80.92953611	23.30975278	25	1000	2004	5	14	0
2556	-80.92953611	23.30975278	25	1000	2004	5	15	0
2556	-80.92953611	23.30975278	25	1000	2004	5	16	0
2556	-80.92953611	23.30975278	25	1000	2004	5	17	0
2556	-80.92953611	23.30975278	25	1000	2004	5	18	0
2556	-80.92953611	23.30975278	25	1000	2004	5	19	0
2556	-80.92953611	23.30975278	25	1000	2004	5	20	0
2556	-80.92953611	23.30975278	25	1000	2004	5	21	0
2556	-80.92953611	23.30975278	25	1000	2004	5	22	0
2556	-80.92953611	23.30975278	25	1000	2004	5	23	0
2556	-80.92953611	23.30975278	25	1000	2004	5	24	0
2556	-80.92953611	23.30975278	25	1000	2004	5	25	0
2556	-80.92953611	23.30975278	25	1000	2004	5	26	0
2556	-80.92953611	23.30975278	25	1000	2004	5	27	0
2556	-80.92953611	23.30975278	25	1000	2004	5	28	0
2556	-80.92953611	23.30975278	25	1000	2004	5	29	0
2556	-80.92953611	23.30975278	25	1000	2004	5	30	0
2556	-80.92953611	23.30975278	25	1000	2004	5	31	0
2556	-80.92953611	23.30975278	25	1000	2004	6	1	0
2556	-80.92953611	23.30975278	25	1000	2004	6	2	0
2556	-80.92953611	23.30975278	25	1000	2004	6	3	0
2556	-80.92953611	23.30975278	25	1000	2004	6	4	0
2556	-80.92953611	23.30975278	25	1000	2004	6	5	0
2556	-80.92953611	23.30975278	25	1000	2004	6	6	0
2556	-80.92953611	23.30975278	25	1000	2004	6	7	0
2556	-80.92953611	23.30975278	25	1000	2004	6	8	0
2556	-80.92953611	23.30975278	25	1000	2004	6	9	0
2556	-80.92953611	23.30975278	25	1000	2004	6	10	0
2556	-80.92953611	23.30975278	25	1000	2004	6	11	0
2556	-80.92953611	23.30975278	25	1000	2004	6	12	0
2556	-80.92953611	23.30975278	25	1000	2004	6	13	0
2556	-80.92953611	23.30975278	25	1000	2004	6	14	0
2556	-80.92953611	23.30975278	25	1000	2004	6	15	0
2556	-80.92953611	23.30975278	25	1000	2004	6	16	0
2556	-80.92953611	23.30975278	25	1000	2004	6	17	0
2556	-80.92953611	23.30975278	25	1000	2004	6	18	0
2556	-80.92953611	23.30975278	25	1000	2004	6	19	0
2556	-80.92953611	23.30975278	25	1000	2004	6	20	0
2556	-80.92953611	23.30975278	25	1000	2004	6	21	0
2556	-80.92953611	23.30975278	25	1000	2004	6	22	0
2556	-80.92953611	23.30975278	25	1000	2004	6	23	0
2556	-80.92953611	23.30975278	25	1000	2004	6	24	0
2556	-80.92953611	23.30975278	25	1000	2004	6	25	0
2556	-80.92953611	23.30975278	25	1000	2004	6	26	0
2556	-80.92953611	23.30975278	25	1000	2004	6	27	0
2556	-80.92953611	23.30975278	25	1000	2004	6	28	0
2556	-80.92953611	23.30975278	25	1000	2005	5	6	0
2556	-80.92953611	23.30975278	25	1000	2005	5	7	0
2556	-80.92953611	23.30975278	25	1000	2005	5	8	0
2556	-80.92953611	23.30975278	25	1000	2005	5	9	0
2556	-80.92953611	23.30975278	25	1000	2005	5	10	0
2556	-80.92953611	23.30975278	25	1000	2005	5	11	0
2556	-80.92953611	23.30975278	25	1000	2005	5	12	0
2556	-80.92953611	23.30975278	25	1000	2005	5	13	0
2556	-80.92953611	23.30975278	25	1000	2005	5	14	0
2556	-80.92953611	23.30975278	25	1000	2005	5	15	0
2556	-80.92953611	23.30975278	25	1000	2005	5	16	0
2556	-80.92953611	23.30975278	25	1000	2005	5	17	0
2556	-80.92953611	23.30975278	25	1000	2005	5	18	0
2556	-80.92953611	23.30975278	25	1000	2005	5	19	0
2556	-80.92953611	23.30975278	25	1000	2005	5	20	0
2556	-80.92953611	23.30975278	25	1000	2005	5	21	0
2556	-80.92953611	23.30975278	25	1000	2005	5	22	0
2556	-80.92953611	23.30975278	25	1000	2005	5	23	0
2556	-80.92953611	23.30975278	25	1000	2005	5	24	0
2556	-80.92953611	23.30975278	25	1000	2005	5	25	0
2556	-80.92953611	23.30975278	25	1000	2005	5	26	0
2556	-80.92953611	23.30975278	25	1000	2005	5	27	0
2556	-80.92953611	23.30975278	25	1000	2005	5	28	0
2556	-80.92953611	23.30975278	25	1000	2005	5	29	0
2556	-80.92953611	23.30975278	25	1000	2005	5	30	0
2556	-80.92953611	23.30975278	25	1000	2005	5	31	0
2556	-80.92953611	23.30975278	25	1000	2005	6	1	0
2556	-80.92953611	23.30975278	25	1000	2005	6	2	0
2556	-80.92953611	23.30975278	25	1000	2005	6	3	0
2556	-80.92953611	23.30975278	25	1000	2005	6	4	0
2556	-80.92953611	23.30975278	25	1000	2005	6	5	0
2556	-80.92953611	23.30975278	25	1000	2005	6	6	0
2556	-80.92953611	23.30975278	25	1000	2005	6	7	0
2556	-80.92953611	23.30975278	25	1000	2005	6	8	0
2556	-80.92953611	23.30975278	25	1000	2005	6	9	0
2556	-80.92953611	23.30975278	25	1000	2005	6	10	0
2556	-80.92953611	23.30975278	25	1000	2005	6	11	0
2556	-80.92953611	23.30975278	25	1000	2005	6	12	0
2556	-80.92953611	23.30975278	25	1000	2005	6	13	0
2556	-80.92953611	23.30975278	25	1000	2005	6	14	0
2556	-80.92953611	23.30975278	25	1000	2005	6	15	0
2556	-80.92953611	23.30975278	25	1000	2005	6	16	0
2556	-80.92953611	23.30975278	25	1000	2005	6	17	0
2556	-80.92953611	23.30975278	25	1000	2005	6	18	0
2556	-80.92953611	23.30975278	25	1000	2005	6	19	0
2556	-80.92953611	23.30975278	25	1000	2005	6	20	0
2556	-80.92953611	23.30975278	25	1000	2005	6	21	0
2556	-80.92953611	23.30975278	25	1000	2005	6	22	0
2556	-80.92953611	23.30975278	25	1000	2005	6	23	0
2556	-80.92953611	23.30975278	25	1000	2005	6	24	0
2556	-80.92953611	23.30975278	25	1000	2005	6	25	0
2556	-80.92953611	23.30975278	25	1000	2005	6	26	0
2556	-80.92953611	23.30975278	25	1000	2005	6	27	0
2556	-80.92953611	23.30975278	25	1000	2005	6	28	0
2556	-80.92953611	23.30975278	25	1000	2005	6	29	0
2556	-80.92953611	23.30975278	25	1000	2005	6	30	0
2556	-80.92953611	23.30975278	25	1000	2005	7	1	0
2556	-80.92953611	23.30975278	25	1000	2005	7	2	0
2556	-80.92953611	23.30975278	25	1000	2006	4	26	0
2556	-80.92953611	23.30975278	25	1000	2006	4	27	0
2556	-80.92953611	23.30975278	25	1000	2006	4	28	0
2556	-80.92953611	23.30975278	25	1000	2006	4	29	0
2556	-80.92953611	23.30975278	25	1000	2006	4	30	0
2556	-80.92953611	23.30975278	25	1000	2006	5	1	0
2556	-80.92953611	23.30975278	25	1000	2006	5	2	0
2556	-80.92953611	23.30975278	25	1000	2006	5	3	0
2556	-80.92953611	23.30975278	25	1000	2006	5	4	0
2556	-80.92953611	23.30975278	25	1000	2006	5	5	0
2556	-80.92953611	23.30975278	25	1000	2006	5	6	0
2556	-80.92953611	23.30975278	25	1000	2006	5	7	0
2556	-80.92953611	23.30975278	25	1000	2006	5	8	0
2556	-80.92953611	23.30975278	25	1000	2006	5	9	0
2556	-80.92953611	23.30975278	25	1000	2006	5	10	0
2556	-80.92953611	23.30975278	25	1000	2006	5	11	0
2556	-80.92953611	23.30975278	25	1000	2006	5	12	0
2556	-80.92953611	23.30975278	25	1000	2006	5	13	0
2556	-80.92953611	23.30975278	25	1000	2006	5	14	0
2556	-80.92953611	23.30975278	25	1000	2006	5	15	0
2556	-80.92953611	23.30975278	25	1000	2006	5	16	0
2556	-80.92953611	23.30975278	25	1000	2006	5	17	0
2556	-80.92953611	23.30975278	25	1000	2006	5	18	0
2556	-80.92953611	23.30975278	25	1000	2006	5	19	0
2556	-80.92953611	23.30975278	25	1000	2006	5	20	0
2556	-80.92953611	23.30975278	25	1000	2006	5	21	0
2556	-80.92953611	23.30975278	25	1000	2006	5	22	0
2556	-80.92953611	23.30975278	25	1000	2006	5	23	0
2556	-80.92953611	23.30975278	25	1000	2006	5	24	0
2556	-80.92953611	23.30975278	25	1000	2006	5	25	0
2556	-80.92953611	23.30975278	25	1000	2006	5	26	0
2556	-80.92953611	23.30975278	25	1000	2006	5	27	0
2556	-80.92953611	23.30975278	25	1000	2006	5	28	0
2556	-80.92953611	23.30975278	25	1000	2006	5	29	0
2556	-80.92953611	23.30975278	25	1000	2006	5	30	0
2556	-80.92953611	23.30975278	25	1000	2006	5	31	0
2556	-80.92953611	23.30975278	25	1000	2006	6	1	0
2556	-80.92953611	23.30975278	25	1000	2006	6	2	0
2556	-80.92953611	23.30975278	25	1000	2006	6	3	0
2556	-80.92953611	23.30975278	25	1000	2006	6	4	0
2556	-80.92953611	23.30975278	25	1000	2006	6	5	0
2556	-80.92953611	23.30975278	25	1000	2006	6	6	0
2556	-80.92953611	23.30975278	25	1000	2006	6	7	0
2556	-80.92953611	23.30975278	25	1000	2006	6	8	0
2556	-80.92953611	23.30975278	25	1000	2006	6	9	0
2556	-80.92953611	23.30975278	25	1000	2006	6	10	0
2556	-80.92953611	23.30975278	25	1000	2006	6	11	0
2556	-80.92953611	23.30975278	25	1000	2006	6	12	0
2556	-80.92953611	23.30975278	25	1000	2006	6	13	0
2556	-80.92953611	23.30975278	25	1000	2006	6	14	0
2556	-80.92953611	23.30975278	25	1000	2006	6	15	0
2556	-80.92953611	23.30975278	25	1000	2006	6	16	0
2556	-80.92953611	23.30975278	25	1000	2006	6	17	0
2556	-80.92953611	23.30975278	25	1000	2006	6	18	0
2556	-80.92953611	23.30975278	25	1000	2006	6	19	0
2556	-80.92953611	23.30975278	25	1000	2006	6	20	0
2556	-80.92953611	23.30975278	25	1000	2006	6	21	0
2556	-80.92953611	23.30975278	25	1000	2006	6	22	0
2556	-80.92953611	23.30975278	25	1000	2007	5	14	0
2556	-80.92953611	23.30975278	25	1000	2007	5	15	0
2556	-80.92953611	23.30975278	25	1000	2007	5	16	0
2556	-80.92953611	23.30975278	25	1000	2007	5	17	0
2556	-80.92953611	23.30975278	25	1000	2007	5	18	0
2556	-80.92953611	23.30975278	25	1000	2007	5	19	0
2556	-80.92953611	23.30975278	25	1000	2007	5	20	0
2556	-80.92953611	23.30975278	25	1000	2007	5	21	0
2556	-80.92953611	23.30975278	25	1000	2007	5	22	0
2556	-80.92953611	23.30975278	25	1000	2007	5	23	0
2556	-80.92953611	23.30975278	25	1000	2007	5	24	0
2556	-80.92953611	23.30975278	25	1000	2007	5	25	0
2556	-80.92953611	23.30975278	25	1000	2007	5	26	0
2556	-80.92953611	23.30975278	25	1000	2007	5	27	0
2556	-80.92953611	23.30975278	25	1000	2007	5	28	0
2556	-80.92953611	23.30975278	25	1000	2007	5	29	0
2556	-80.92953611	23.30975278	25	1000	2007	5	30	0
2556	-80.92953611	23.30975278	25	1000	2007	5	31	0
2556	-80.92953611	23.30975278	25	1000	2007	6	1	0
2556	-80.92953611	23.30975278	25	1000	2007	6	2	0
2556	-80.92953611	23.30975278	25	1000	2007	6	3	0
2556	-80.92953611	23.30975278	25	1000	2007	6	4	0
2556	-80.92953611	23.30975278	25	1000	2007	6	5	0
2556	-80.92953611	23.30975278	25	1000	2007	6	6	0
2556	-80.92953611	23.30975278	25	1000	2007	6	7	0
2556	-80.92953611	23.30975278	25	1000	2007	6	8	0
2556	-80.92953611	23.30975278	25	1000	2007	6	9	0
2556	-80.92953611	23.30975278	25	1000	2007	6	10	0
2556	-80.92953611	23.30975278	25	1000	2007	6	11	0
2556	-80.92953611	23.30975278	25	1000	2007	6	13	0
2556	-80.92953611	23.30975278	25	1000	2007	6	14	0
2556	-80.92953611	23.30975278	25	1000	2007	6	15	0
2556	-80.92953611	23.30975278	25	1000	2007	6	16	0
2556	-80.92953611	23.30975278	25	1000	2007	6	17	0
2556	-80.92953611	23.30975278	25	1000	2007	6	18	0
2556	-80.92953611	23.30975278	25	1000	2007	6	19	0
2556	-80.92953611	23.30975278	25	1000	2007	6	20	0
2556	-80.92953611	23.30975278	25	1000	2007	6	21	0
2556	-80.92953611	23.30975278	25	1000	2007	6	22	0
2556	-80.92953611	23.30975278	25	1000	2007	6	23	0
2556	-80.92953611	23.30975278	25	1000	2007	6	24	0
2556	-80.92953611	23.30975278	25	1000	2007	6	25	0
2556	-80.92953611	23.30975278	25	1000	2007	6	26	0
2556	-80.92953611	23.30975278	25	1000	2007	6	27	0
2556	-80.92953611	23.30975278	25	1000	2007	6	28	0
2556	-80.92953611	23.30975278	25	1000	2007	6	29	0
2556	-80.92953611	23.30975278	25	1000	2007	6	30	0
2556	-80.92953611	23.30975278	25	1000	2007	7	1	0
2556	-80.92953611	23.30975278	25	1000	2007	7	2	0
2556	-80.92953611	23.30975278	25	1000	2007	7	3	0
2556	-80.92953611	23.30975278	25	1000	2007	7	4	0
2556	-80.92953611	23.30975278	25	1000	2007	7	5	0
2556	-80.92953611	23.30975278	25	1000	2007	7	6	0
2556	-80.92953611	23.30975278	25	1000	2007	7	7	0
2556	-80.92953611	23.30975278	25	1000	2007	7	8	0
2556	-80.92953611	23.30975278	25	1000	2007	7	9	0
2556	-80.92953611	23.30975278	25	1000	2007	7	10	0
2556	-80.92953611	23.30975278	25	1000	2007	7	11	0
2556	-80.92953611	23.30975278	25	1000	2008	5	2	0
2556	-80.92953611	23.30975278	25	1000	2008	5	3	0
2556	-80.92953611	23.30975278	25	1000	2008	5	4	0
2556	-80.92953611	23.30975278	25	1000	2008	5	5	0
2556	-80.92953611	23.30975278	25	1000	2008	5	6	0
2556	-80.92953611	23.30975278	25	1000	2008	5	7	0
2556	-80.92953611	23.30975278	25	1000	2008	5	8	0
2556	-80.92953611	23.30975278	25	1000	2008	5	9	0
2556	-80.92953611	23.30975278	25	1000	2008	5	10	0
2556	-80.92953611	23.30975278	25	1000	2008	5	11	0
2556	-80.92953611	23.30975278	25	1000	2008	5	12	0
2556	-80.92953611	23.30975278	25	1000	2008	5	13	0
2556	-80.92953611	23.30975278	25	1000	2008	5	14	0
2556	-80.92953611	23.30975278	25	1000	2008	5	15	0
2556	-80.92953611	23.30975278	25	1000	2008	5	16	0
2556	-80.92953611	23.30975278	25	1000	2008	5	17	0
2556	-80.92953611	23.30975278	25	1000	2008	5	18	0
2556	-80.92953611	23.30975278	25	1000	2008	5	19	0
2556	-80.92953611	23.30975278	25	1000	2008	5	20	0
2556	-80.92953611	23.30975278	25	1000	2008	5	21	0
2556	-80.92953611	23.30975278	25	1000	2008	5	22	0
2556	-80.92953611	23.30975278	25	1000	2008	5	23	0
2556	-80.92953611	23.30975278	25	1000	2008	5	24	0
2556	-80.92953611	23.30975278	25	1000	2008	5	25	0
2556	-80.92953611	23.30975278	25	1000	2008	5	26	0
2556	-80.92953611	23.30975278	25	1000	2008	5	27	0
2556	-80.92953611	23.30975278	25	1000	2008	5	28	0
2556	-80.92953611	23.30975278	25	1000	2008	5	29	0
2556	-80.92953611	23.30975278	25	1000	2008	5	30	0
2556	-80.92953611	23.30975278	25	1000	2008	6	1	0
2556	-80.92953611	23.30975278	25	1000	2008	6	2	0
2556	-80.92953611	23.30975278	25	1000	2008	6	3	0
2556	-80.92953611	23.30975278	25	1000	2008	6	4	0
2556	-80.92953611	23.30975278	25	1000	2008	6	5	0
2556	-80.92953611	23.30975278	25	1000	2008	6	6	0
2556	-80.92953611	23.30975278	25	1000	2008	6	7	0
2556	-80.92953611	23.30975278	25	1000	2008	6	8	0
2556	-80.92953611	23.30975278	25	1000	2008	6	9	0
2556	-80.92953611	23.30975278	25	1000	2008	6	10	0
2556	-80.92953611	23.30975278	25	1000	2008	6	11	0
2556	-80.92953611	23.30975278	25	1000	2008	6	12	0
2556	-80.92953611	23.30975278	25	1000	2008	6	13	0
2556	-80.92953611	23.30975278	25	1000	2008	6	14	0
2556	-80.92953611	23.30975278	25	1000	2008	6	15	0
2556	-80.92953611	23.30975278	25	1000	2008	6	16	0
2556	-80.92953611	23.30975278	25	1000	2008	6	17	0
2556	-80.92953611	23.30975278	25	1000	2008	6	18	0
2556	-80.92953611	23.30975278	25	1000	2008	6	19	0
2556	-80.92953611	23.30975278	25	1000	2008	6	20	0
2556	-80.92953611	23.30975278	25	1000	2008	6	21	0
2556	-80.92953611	23.30975278	25	1000	2008	6	22	0
2556	-80.92953611	23.30975278	25	1000	2008	6	23	0
2556	-80.92953611	23.30975278	25	1000	2008	6	24	0
2556	-80.92953611	23.30975278	25	1000	2008	6	25	0
2556	-80.92953611	23.30975278	25	1000	2008	6	26	0
2556	-80.92953611	23.30975278	25	1000	2008	6	27	0
2556	-80.92953611	23.30975278	25	1000	2008	6	28	0
2556	-80.92953611	23.30975278	25	1000	2008	6	29	0
2557	-80.88860556	23.30090278	25	1000	2004	5	2	0
2557	-80.88860556	23.30090278	25	1000	2004	5	3	0
2557	-80.88860556	23.30090278	25	1000	2004	5	4	0
2557	-80.88860556	23.30090278	25	1000	2004	5	5	0
2557	-80.88860556	23.30090278	25	1000	2004	5	6	0
2557	-80.88860556	23.30090278	25	1000	2004	5	7	0
2557	-80.88860556	23.30090278	25	1000	2004	5	8	0
2557	-80.88860556	23.30090278	25	1000	2004	5	9	0
2557	-80.88860556	23.30090278	25	1000	2004	5	10	0
2557	-80.88860556	23.30090278	25	1000	2004	5	11	0
2557	-80.88860556	23.30090278	25	1000	2004	5	12	0
2557	-80.88860556	23.30090278	25	1000	2004	5	13	0
2557	-80.88860556	23.30090278	25	1000	2004	5	14	0
2557	-80.88860556	23.30090278	25	1000	2004	5	15	0
2557	-80.88860556	23.30090278	25	1000	2004	5	16	0
2557	-80.88860556	23.30090278	25	1000	2004	5	17	0
2557	-80.88860556	23.30090278	25	1000	2004	5	18	0
2557	-80.88860556	23.30090278	25	1000	2004	5	19	0
2557	-80.88860556	23.30090278	25	1000	2004	5	20	0
2557	-80.88860556	23.30090278	25	1000	2004	5	21	0
2557	-80.88860556	23.30090278	25	1000	2004	5	22	0
2557	-80.88860556	23.30090278	25	1000	2004	5	23	0
2557	-80.88860556	23.30090278	25	1000	2004	5	24	0
2557	-80.88860556	23.30090278	25	1000	2004	5	25	0
2557	-80.88860556	23.30090278	25	1000	2004	5	26	0
2557	-80.88860556	23.30090278	25	1000	2004	5	27	0
2557	-80.88860556	23.30090278	25	1000	2004	5	28	0
2557	-80.88860556	23.30090278	25	1000	2004	5	29	0
2557	-80.88860556	23.30090278	25	1000	2004	5	30	0
2557	-80.88860556	23.30090278	25	1000	2004	5	31	0
2557	-80.88860556	23.30090278	25	1000	2004	6	1	0
2557	-80.88860556	23.30090278	25	1000	2004	6	2	0
2557	-80.88860556	23.30090278	25	1000	2004	6	3	0
2557	-80.88860556	23.30090278	25	1000	2004	6	4	0
2557	-80.88860556	23.30090278	25	1000	2004	6	5	0
2557	-80.88860556	23.30090278	25	1000	2004	6	6	0
2557	-80.88860556	23.30090278	25	1000	2004	6	7	0
2557	-80.88860556	23.30090278	25	1000	2004	6	8	0
2557	-80.88860556	23.30090278	25	1000	2004	6	9	0
2557	-80.88860556	23.30090278	25	1000	2004	6	10	0
2557	-80.88860556	23.30090278	25	1000	2004	6	11	0
2557	-80.88860556	23.30090278	25	1000	2004	6	12	0
2557	-80.88860556	23.30090278	25	1000	2004	6	13	0
2557	-80.88860556	23.30090278	25	1000	2004	6	14	0
2557	-80.88860556	23.30090278	25	1000	2004	6	15	0
2557	-80.88860556	23.30090278	25	1000	2004	6	16	0
2557	-80.88860556	23.30090278	25	1000	2004	6	17	0
2557	-80.88860556	23.30090278	25	1000	2004	6	18	0
2557	-80.88860556	23.30090278	25	1000	2004	6	19	0
2557	-80.88860556	23.30090278	25	1000	2004	6	20	0
2557	-80.88860556	23.30090278	25	1000	2004	6	21	0
2557	-80.88860556	23.30090278	25	1000	2004	6	22	0
2557	-80.88860556	23.30090278	25	1000	2004	6	23	0
2557	-80.88860556	23.30090278	25	1000	2004	6	24	0
2557	-80.88860556	23.30090278	25	1000	2004	6	25	0
2557	-80.88860556	23.30090278	25	1000	2004	6	26	0
2557	-80.88860556	23.30090278	25	1000	2004	6	27	0
2557	-80.88860556	23.30090278	25	1000	2004	6	28	0
2557	-80.88860556	23.30090278	25	1000	2005	5	6	0
2557	-80.88860556	23.30090278	25	1000	2005	5	7	0
2557	-80.88860556	23.30090278	25	1000	2005	5	8	0
2557	-80.88860556	23.30090278	25	1000	2005	5	9	0
2557	-80.88860556	23.30090278	25	1000	2005	5	10	0
2557	-80.88860556	23.30090278	25	1000	2005	5	11	0
2557	-80.88860556	23.30090278	25	1000	2005	5	12	0
2557	-80.88860556	23.30090278	25	1000	2005	5	13	0
2557	-80.88860556	23.30090278	25	1000	2005	5	14	0
2557	-80.88860556	23.30090278	25	1000	2005	5	15	0
2557	-80.88860556	23.30090278	25	1000	2005	5	16	0
2557	-80.88860556	23.30090278	25	1000	2005	5	17	0
2557	-80.88860556	23.30090278	25	1000	2005	5	18	0
2557	-80.88860556	23.30090278	25	1000	2005	5	19	0
2557	-80.88860556	23.30090278	25	1000	2005	5	20	0
2557	-80.88860556	23.30090278	25	1000	2005	5	21	0
2557	-80.88860556	23.30090278	25	1000	2005	5	22	0
2557	-80.88860556	23.30090278	25	1000	2005	5	23	0
2557	-80.88860556	23.30090278	25	1000	2005	5	24	0
2557	-80.88860556	23.30090278	25	1000	2005	5	25	0
2557	-80.88860556	23.30090278	25	1000	2005	5	26	0
2557	-80.88860556	23.30090278	25	1000	2005	5	27	0
2557	-80.88860556	23.30090278	25	1000	2005	5	28	0
2557	-80.88860556	23.30090278	25	1000	2005	5	29	0
2557	-80.88860556	23.30090278	25	1000	2005	5	30	0
2557	-80.88860556	23.30090278	25	1000	2005	5	31	0
2557	-80.88860556	23.30090278	25	1000	2005	6	1	0
2557	-80.88860556	23.30090278	25	1000	2005	6	2	0
2557	-80.88860556	23.30090278	25	1000	2005	6	3	0
2557	-80.88860556	23.30090278	25	1000	2005	6	4	0
2557	-80.88860556	23.30090278	25	1000	2005	6	5	0
2557	-80.88860556	23.30090278	25	1000	2005	6	6	0
2557	-80.88860556	23.30090278	25	1000	2005	6	7	0
2557	-80.88860556	23.30090278	25	1000	2005	6	8	0
2557	-80.88860556	23.30090278	25	1000	2005	6	9	0
2557	-80.88860556	23.30090278	25	1000	2005	6	10	0
2557	-80.88860556	23.30090278	25	1000	2005	6	11	0
2557	-80.88860556	23.30090278	25	1000	2005	6	12	0
2557	-80.88860556	23.30090278	25	1000	2005	6	13	0
2557	-80.88860556	23.30090278	25	1000	2005	6	14	0
2557	-80.88860556	23.30090278	25	1000	2005	6	15	0
2557	-80.88860556	23.30090278	25	1000	2005	6	16	0
2557	-80.88860556	23.30090278	25	1000	2005	6	17	0
2557	-80.88860556	23.30090278	25	1000	2005	6	18	0
2557	-80.88860556	23.30090278	25	1000	2005	6	19	0
2557	-80.88860556	23.30090278	25	1000	2005	6	20	0
2557	-80.88860556	23.30090278	25	1000	2005	6	21	0
2557	-80.88860556	23.30090278	25	1000	2005	6	22	0
2557	-80.88860556	23.30090278	25	1000	2005	6	23	0
2557	-80.88860556	23.30090278	25	1000	2005	6	24	0
2557	-80.88860556	23.30090278	25	1000	2005	6	25	0
2557	-80.88860556	23.30090278	25	1000	2005	6	26	0
2557	-80.88860556	23.30090278	25	1000	2005	6	27	0
2557	-80.88860556	23.30090278	25	1000	2005	6	28	0
2557	-80.88860556	23.30090278	25	1000	2005	6	29	0
2557	-80.88860556	23.30090278	25	1000	2005	6	30	0
2557	-80.88860556	23.30090278	25	1000	2005	7	1	0
2557	-80.88860556	23.30090278	25	1000	2005	7	2	0
2557	-80.88860556	23.30090278	25	1000	2006	4	26	0
2557	-80.88860556	23.30090278	25	1000	2006	4	27	0
2557	-80.88860556	23.30090278	25	1000	2006	4	28	0
2557	-80.88860556	23.30090278	25	1000	2006	4	29	0
2557	-80.88860556	23.30090278	25	1000	2006	4	30	0
2557	-80.88860556	23.30090278	25	1000	2006	5	1	0
2557	-80.88860556	23.30090278	25	1000	2006	5	2	0
2557	-80.88860556	23.30090278	25	1000	2006	5	3	0
2557	-80.88860556	23.30090278	25	1000	2006	5	4	0
2557	-80.88860556	23.30090278	25	1000	2006	5	5	0
2557	-80.88860556	23.30090278	25	1000	2006	5	6	0
2557	-80.88860556	23.30090278	25	1000	2006	5	7	0
2557	-80.88860556	23.30090278	25	1000	2006	5	8	0
2557	-80.88860556	23.30090278	25	1000	2006	5	9	0
2557	-80.88860556	23.30090278	25	1000	2006	5	10	0
2557	-80.88860556	23.30090278	25	1000	2006	5	11	0
2557	-80.88860556	23.30090278	25	1000	2006	5	12	0
2557	-80.88860556	23.30090278	25	1000	2006	5	13	0
2557	-80.88860556	23.30090278	25	1000	2006	5	14	0
2557	-80.88860556	23.30090278	25	1000	2006	5	15	0
2557	-80.88860556	23.30090278	25	1000	2006	5	16	0
2557	-80.88860556	23.30090278	25	1000	2006	5	17	0
2557	-80.88860556	23.30090278	25	1000	2006	5	18	0
2557	-80.88860556	23.30090278	25	1000	2006	5	19	0
2557	-80.88860556	23.30090278	25	1000	2006	5	20	0
2557	-80.88860556	23.30090278	25	1000	2006	5	21	0
2557	-80.88860556	23.30090278	25	1000	2006	5	22	0
2557	-80.88860556	23.30090278	25	1000	2006	5	23	0
2557	-80.88860556	23.30090278	25	1000	2006	5	24	0
2557	-80.88860556	23.30090278	25	1000	2006	5	25	0
2557	-80.88860556	23.30090278	25	1000	2006	5	26	0
2557	-80.88860556	23.30090278	25	1000	2006	5	27	0
2557	-80.88860556	23.30090278	25	1000	2006	5	28	0
2557	-80.88860556	23.30090278	25	1000	2006	5	29	0
2557	-80.88860556	23.30090278	25	1000	2006	5	30	0
2557	-80.88860556	23.30090278	25	1000	2006	5	31	0
2557	-80.88860556	23.30090278	25	1000	2006	6	1	0
2557	-80.88860556	23.30090278	25	1000	2006	6	2	0
2557	-80.88860556	23.30090278	25	1000	2006	6	3	0
2557	-80.88860556	23.30090278	25	1000	2006	6	4	0
2557	-80.88860556	23.30090278	25	1000	2006	6	5	0
2557	-80.88860556	23.30090278	25	1000	2006	6	6	0
2557	-80.88860556	23.30090278	25	1000	2006	6	7	0
2557	-80.88860556	23.30090278	25	1000	2006	6	8	0
2557	-80.88860556	23.30090278	25	1000	2006	6	9	0
2557	-80.88860556	23.30090278	25	1000	2006	6	10	0
2557	-80.88860556	23.30090278	25	1000	2006	6	11	0
2557	-80.88860556	23.30090278	25	1000	2006	6	12	0
2557	-80.88860556	23.30090278	25	1000	2006	6	13	0
2557	-80.88860556	23.30090278	25	1000	2006	6	14	0
2557	-80.88860556	23.30090278	25	1000	2006	6	15	0
2557	-80.88860556	23.30090278	25	1000	2006	6	16	0
2557	-80.88860556	23.30090278	25	1000	2006	6	17	0
2557	-80.88860556	23.30090278	25	1000	2006	6	18	0
2557	-80.88860556	23.30090278	25	1000	2006	6	19	0
2557	-80.88860556	23.30090278	25	1000	2006	6	20	0
2557	-80.88860556	23.30090278	25	1000	2006	6	21	0
2557	-80.88860556	23.30090278	25	1000	2006	6	22	0
2557	-80.88860556	23.30090278	25	1000	2007	5	14	0
2557	-80.88860556	23.30090278	25	1000	2007	5	15	0
2557	-80.88860556	23.30090278	25	1000	2007	5	16	0
2557	-80.88860556	23.30090278	25	1000	2007	5	17	0
2557	-80.88860556	23.30090278	25	1000	2007	5	18	0
2557	-80.88860556	23.30090278	25	1000	2007	5	19	0
2557	-80.88860556	23.30090278	25	1000	2007	5	20	0
2557	-80.88860556	23.30090278	25	1000	2007	5	21	0
2557	-80.88860556	23.30090278	25	1000	2007	5	22	0
2557	-80.88860556	23.30090278	25	1000	2007	5	23	0
2557	-80.88860556	23.30090278	25	1000	2007	5	24	0
2557	-80.88860556	23.30090278	25	1000	2007	5	25	0
2557	-80.88860556	23.30090278	25	1000	2007	5	26	0
2557	-80.88860556	23.30090278	25	1000	2007	5	27	0
2557	-80.88860556	23.30090278	25	1000	2007	5	28	0
2557	-80.88860556	23.30090278	25	1000	2007	5	29	0
2557	-80.88860556	23.30090278	25	1000	2007	5	30	0
2557	-80.88860556	23.30090278	25	1000	2007	5	31	0
2557	-80.88860556	23.30090278	25	1000	2007	6	1	0
2557	-80.88860556	23.30090278	25	1000	2007	6	2	0
2557	-80.88860556	23.30090278	25	1000	2007	6	3	0
2557	-80.88860556	23.30090278	25	1000	2007	6	4	0
2557	-80.88860556	23.30090278	25	1000	2007	6	5	0
2557	-80.88860556	23.30090278	25	1000	2007	6	6	0
2557	-80.88860556	23.30090278	25	1000	2007	6	7	0
2557	-80.88860556	23.30090278	25	1000	2007	6	8	0
2557	-80.88860556	23.30090278	25	1000	2007	6	9	0
2557	-80.88860556	23.30090278	25	1000	2007	6	10	0
2557	-80.88860556	23.30090278	25	1000	2007	6	11	0
2557	-80.88860556	23.30090278	25	1000	2007	6	13	0
2557	-80.88860556	23.30090278	25	1000	2007	6	14	0
2557	-80.88860556	23.30090278	25	1000	2007	6	15	0
2557	-80.88860556	23.30090278	25	1000	2007	6	16	0
2557	-80.88860556	23.30090278	25	1000	2007	6	17	0
2557	-80.88860556	23.30090278	25	1000	2007	6	18	0
2557	-80.88860556	23.30090278	25	1000	2007	6	19	0
2557	-80.88860556	23.30090278	25	1000	2007	6	20	0
2557	-80.88860556	23.30090278	25	1000	2007	6	21	0
2557	-80.88860556	23.30090278	25	1000	2007	6	22	0
2557	-80.88860556	23.30090278	25	1000	2007	6	23	0
2557	-80.88860556	23.30090278	25	1000	2007	6	24	0
2557	-80.88860556	23.30090278	25	1000	2007	6	25	0
2557	-80.88860556	23.30090278	25	1000	2007	6	26	0
2557	-80.88860556	23.30090278	25	1000	2007	6	27	0
2557	-80.88860556	23.30090278	25	1000	2007	6	28	0
2557	-80.88860556	23.30090278	25	1000	2007	6	29	0
2557	-80.88860556	23.30090278	25	1000	2007	6	30	0
2557	-80.88860556	23.30090278	25	1000	2007	7	1	0
2557	-80.88860556	23.30090278	25	1000	2007	7	2	0
2557	-80.88860556	23.30090278	25	1000	2007	7	3	0
2557	-80.88860556	23.30090278	25	1000	2007	7	4	0
2557	-80.88860556	23.30090278	25	1000	2007	7	5	0
2557	-80.88860556	23.30090278	25	1000	2007	7	6	0
2557	-80.88860556	23.30090278	25	1000	2007	7	7	0
2557	-80.88860556	23.30090278	25	1000	2007	7	8	0
2557	-80.88860556	23.30090278	25	1000	2007	7	9	0
2557	-80.88860556	23.30090278	25	1000	2007	7	10	0
2557	-80.88860556	23.30090278	25	1000	2007	7	11	0
2557	-80.88860556	23.30090278	25	1000	2008	5	2	0
2557	-80.88860556	23.30090278	25	1000	2008	5	3	0
2557	-80.88860556	23.30090278	25	1000	2008	5	4	0
2557	-80.88860556	23.30090278	25	1000	2008	5	5	0
2557	-80.88860556	23.30090278	25	1000	2008	5	6	0
2557	-80.88860556	23.30090278	25	1000	2008	5	7	0
2557	-80.88860556	23.30090278	25	1000	2008	5	8	0
2557	-80.88860556	23.30090278	25	1000	2008	5	9	0
2557	-80.88860556	23.30090278	25	1000	2008	5	10	0
2557	-80.88860556	23.30090278	25	1000	2008	5	11	0
2557	-80.88860556	23.30090278	25	1000	2008	5	12	0
2557	-80.88860556	23.30090278	25	1000	2008	5	13	0
2557	-80.88860556	23.30090278	25	1000	2008	5	14	0
2557	-80.88860556	23.30090278	25	1000	2008	5	15	0
2557	-80.88860556	23.30090278	25	1000	2008	5	16	0
2557	-80.88860556	23.30090278	25	1000	2008	5	17	0
2557	-80.88860556	23.30090278	25	1000	2008	5	18	0
2557	-80.88860556	23.30090278	25	1000	2008	5	19	0
2557	-80.88860556	23.30090278	25	1000	2008	5	20	0
2557	-80.88860556	23.30090278	25	1000	2008	5	21	0
2557	-80.88860556	23.30090278	25	1000	2008	5	22	0
2557	-80.88860556	23.30090278	25	1000	2008	5	23	0
2557	-80.88860556	23.30090278	25	1000	2008	5	24	0
2557	-80.88860556	23.30090278	25	1000	2008	5	25	0
2557	-80.88860556	23.30090278	25	1000	2008	5	26	0
2557	-80.88860556	23.30090278	25	1000	2008	5	27	0
2557	-80.88860556	23.30090278	25	1000	2008	5	28	0
2557	-80.88860556	23.30090278	25	1000	2008	5	29	0
[truncated: 4,090 more rows]
