# Supplementary material for: Location Isn’t Everything: Timing of Spawning Aggregations Optimizes Larval Replenishment
Source: PLoS One. 2015 Jun 23;10(6):e0130694. doi: 10.1371/journal.pone.0130694 (PMC4477890; doi:10.1371/journal.pone.0130694)
Supplement: S1 Data — This zip file contains six files: (i) daily_exp_releaseFile.txt and montly_exp_releaseFile.txt are the Connectivity Modeling System (CMS) release files for our daily and monthly simulations; (ii) expReleaseLocations.csv lists the polygon number, latitude, and longitude of the spawning locations used in this study; and (iii) confile_daily_exp.csv and confile_monthly_exp.csv are the daily and monthly connectivity output files from the CMS. The release and connectivity files are, respectively, the standard input and output files for the CMS, and further information about the structure of these files is given in the CMS documentation (Paris et al 2013). The connectivity files are the data analyzed for Figs 2 and 3 and Table 1; the release files give all of the information necessary to re-run the simulations. (ZIP) [file pone.0130694.s002.zip › DATA/expReleaseLocations.csv]

polygon	lon	lat	distance from observed spawning site
3216	-81.25773889	23.20118611	-20
3215	-81.24008611	23.20960833	-18
2537	-81.2225	23.21732222	-16
3214	-81.20431389	23.22363056	-14
3213	-81.18842778	23.23497222	-12
3212	-81.17365833	23.24836389	-10
2538	-81.157	23.25803611	-8
2539	-81.13781667	23.26290556	-6
3211	-81.12115833	23.27391667	-4
3210	-81.10273889	23.28248611	-2
2554	-81.08332778	23.28332778	0
3209	-81.06373889	23.28075833	2
3208	-81.045925	23.293825	4
3207	-81.02903056	23.30273333	6
2555	-81.00921111	23.306125	8
3206	-80.98938333	23.30810556	10
3205	-80.96954444	23.30971389	12
3204	-80.94981667	23.31078333	14
2556	-80.92953611	23.30975278	16
3203	-80.90927778	23.30541944	18
2557	-80.88860556	23.30090278	20
