# Supplementary material for: Location Isn’t Everything: Timing of Spawning Aggregations Optimizes Larval Replenishment
Source: PLoS One. 2015 Jun 23;10(6):e0130694. doi: 10.1371/journal.pone.0130694 (PMC4477890; doi:10.1371/journal.pone.0130694)
Supplement: S1 Data — This zip file contains six files: (i) daily_exp_releaseFile.txt and montly_exp_releaseFile.txt are the Connectivity Modeling System (CMS) release files for our daily and monthly simulations; (ii) expReleaseLocations.csv lists the polygon number, latitude, and longitude of the spawning locations used in this study; and (iii) confile_daily_exp.csv and confile_monthly_exp.csv are the daily and monthly connectivity output files from the CMS. The release and connectivity files are, respectively, the standard input and output files for the CMS, and further information about the structure of these files is given in the CMS documentation (Paris et al 2013). The connectivity files are the data analyzed for Figs 2 and 3 and Table 1; the release files give all of the information necessary to re-run the simulations. (ZIP) [file pone.0130694.s002.zip › DATA/monthly_exp_releaseFile.txt]

2537	-81.2225	23.21732222	25	1000	2004	1	18	0
2537	-81.2225	23.21732222	25	1000	2004	2	17	0
2537	-81.2225	23.21732222	25	1000	2004	3	17	0
2537	-81.2225	23.21732222	25	1000	2004	4	16	0
2537	-81.2225	23.21732222	25	1000	2004	5	16	0
2537	-81.2225	23.21732222	25	1000	2004	6	14	0
2537	-81.2225	23.21732222	25	1000	2004	7	14	0
2537	-81.2225	23.21732222	25	1000	2004	8	13	0
2537	-81.2225	23.21732222	25	1000	2004	9	11	0
2537	-81.2225	23.21732222	25	1000	2004	10	11	0
2537	-81.2225	23.21732222	25	1000	2004	11	9	0
2537	-81.2225	23.21732222	25	1000	2004	12	9	0
2537	-81.2225	23.21732222	25	1000	2005	1	22	0
2537	-81.2225	23.21732222	25	1000	2005	2	20	0
2537	-81.2225	23.21732222	25	1000	2005	3	22	0
2537	-81.2225	23.21732222	25	1000	2005	4	21	0
2537	-81.2225	23.21732222	25	1000	2005	5	20	0
2537	-81.2225	23.21732222	25	1000	2005	6	18	0
2537	-81.2225	23.21732222	25	1000	2005	7	18	0
2537	-81.2225	23.21732222	25	1000	2005	8	16	0
2537	-81.2225	23.21732222	25	1000	2005	9	14	0
2537	-81.2225	23.21732222	25	1000	2005	10	14	0
2537	-81.2225	23.21732222	25	1000	2005	11	12	0
2537	-81.2225	23.21732222	25	1000	2005	12	12	0
2537	-81.2225	23.21732222	25	1000	2006	1	11	0
2537	-81.2225	23.21732222	25	1000	2006	2	9	0
2537	-81.2225	23.21732222	25	1000	2006	3	11	0
2537	-81.2225	23.21732222	25	1000	2006	4	10	0
2537	-81.2225	23.21732222	25	1000	2006	5	10	0
2537	-81.2225	23.21732222	25	1000	2006	6	8	0
2537	-81.2225	23.21732222	25	1000	2006	7	7	0
2537	-81.2225	23.21732222	25	1000	2006	8	6	0
2537	-81.2225	23.21732222	25	1000	2006	9	4	0
2537	-81.2225	23.21732222	25	1000	2006	10	3	0
2537	-81.2225	23.21732222	25	1000	2006	11	2	0
2537	-81.2225	23.21732222	25	1000	2006	12	1	0
2537	-81.2225	23.21732222	25	1000	2006	12	31	0
2537	-81.2225	23.21732222	25	1000	2007	1	30	0
2537	-81.2225	23.21732222	25	1000	2007	2	28	0
2537	-81.2225	23.21732222	25	1000	2007	3	30	0
2537	-81.2225	23.21732222	25	1000	2007	4	29	0
2537	-81.2225	23.21732222	25	1000	2007	5	28	0
2537	-81.2225	23.21732222	25	1000	2007	6	27	0
2537	-81.2225	23.21732222	25	1000	2007	7	26	0
2537	-81.2225	23.21732222	25	1000	2007	8	25	0
2537	-81.2225	23.21732222	25	1000	2007	9	23	0
2537	-81.2225	23.21732222	25	1000	2007	10	22	0
2537	-81.2225	23.21732222	25	1000	2007	11	21	0
2537	-81.2225	23.21732222	25	1000	2007	12	20	0
2537	-81.2225	23.21732222	25	1000	2008	1	19	0
2537	-81.2225	23.21732222	25	1000	2008	2	17	0
2537	-81.2225	23.21732222	25	1000	2008	3	18	0
2537	-81.2225	23.21732222	25	1000	2008	4	17	0
2537	-81.2225	23.21732222	25	1000	2008	5	16	0
2537	-81.2225	23.21732222	25	1000	2008	6	15	0
2537	-81.2225	23.21732222	25	1000	2008	7	15	0
2537	-81.2225	23.21732222	25	1000	2008	8	13	0
2537	-81.2225	23.21732222	25	1000	2008	9	12	0
2537	-81.2225	23.21732222	25	1000	2008	10	11	0
2537	-81.2225	23.21732222	25	1000	2008	11	10	0
2537	-81.2225	23.21732222	25	1000	2008	12	9	0
2538	-81.157	23.25803611	25	1000	2004	1	18	0
2538	-81.157	23.25803611	25	1000	2004	2	17	0
2538	-81.157	23.25803611	25	1000	2004	3	17	0
2538	-81.157	23.25803611	25	1000	2004	4	16	0
2538	-81.157	23.25803611	25	1000	2004	5	16	0
2538	-81.157	23.25803611	25	1000	2004	6	14	0
2538	-81.157	23.25803611	25	1000	2004	7	14	0
2538	-81.157	23.25803611	25	1000	2004	8	13	0
2538	-81.157	23.25803611	25	1000	2004	9	11	0
2538	-81.157	23.25803611	25	1000	2004	10	11	0
2538	-81.157	23.25803611	25	1000	2004	11	9	0
2538	-81.157	23.25803611	25	1000	2004	12	9	0
2538	-81.157	23.25803611	25	1000	2005	1	22	0
2538	-81.157	23.25803611	25	1000	2005	2	20	0
2538	-81.157	23.25803611	25	1000	2005	3	22	0
2538	-81.157	23.25803611	25	1000	2005	4	21	0
2538	-81.157	23.25803611	25	1000	2005	5	20	0
2538	-81.157	23.25803611	25	1000	2005	6	18	0
2538	-81.157	23.25803611	25	1000	2005	7	18	0
2538	-81.157	23.25803611	25	1000	2005	8	16	0
2538	-81.157	23.25803611	25	1000	2005	9	14	0
2538	-81.157	23.25803611	25	1000	2005	10	14	0
2538	-81.157	23.25803611	25	1000	2005	11	12	0
2538	-81.157	23.25803611	25	1000	2005	12	12	0
2538	-81.157	23.25803611	25	1000	2006	1	11	0
2538	-81.157	23.25803611	25	1000	2006	2	9	0
2538	-81.157	23.25803611	25	1000	2006	3	11	0
2538	-81.157	23.25803611	25	1000	2006	4	10	0
2538	-81.157	23.25803611	25	1000	2006	5	10	0
2538	-81.157	23.25803611	25	1000	2006	6	8	0
2538	-81.157	23.25803611	25	1000	2006	7	7	0
2538	-81.157	23.25803611	25	1000	2006	8	6	0
2538	-81.157	23.25803611	25	1000	2006	9	4	0
2538	-81.157	23.25803611	25	1000	2006	10	3	0
2538	-81.157	23.25803611	25	1000	2006	11	2	0
2538	-81.157	23.25803611	25	1000	2006	12	1	0
2538	-81.157	23.25803611	25	1000	2006	12	31	0
2538	-81.157	23.25803611	25	1000	2007	1	30	0
2538	-81.157	23.25803611	25	1000	2007	2	28	0
2538	-81.157	23.25803611	25	1000	2007	3	30	0
2538	-81.157	23.25803611	25	1000	2007	4	29	0
2538	-81.157	23.25803611	25	1000	2007	5	28	0
2538	-81.157	23.25803611	25	1000	2007	6	27	0
2538	-81.157	23.25803611	25	1000	2007	7	26	0
2538	-81.157	23.25803611	25	1000	2007	8	25	0
2538	-81.157	23.25803611	25	1000	2007	9	23	0
2538	-81.157	23.25803611	25	1000	2007	10	22	0
2538	-81.157	23.25803611	25	1000	2007	11	21	0
2538	-81.157	23.25803611	25	1000	2007	12	20	0
2538	-81.157	23.25803611	25	1000	2008	1	19	0
2538	-81.157	23.25803611	25	1000	2008	2	17	0
2538	-81.157	23.25803611	25	1000	2008	3	18	0
2538	-81.157	23.25803611	25	1000	2008	4	17	0
2538	-81.157	23.25803611	25	1000	2008	5	16	0
2538	-81.157	23.25803611	25	1000	2008	6	15	0
2538	-81.157	23.25803611	25	1000	2008	7	15	0
2538	-81.157	23.25803611	25	1000	2008	8	13	0
2538	-81.157	23.25803611	25	1000	2008	9	12	0
2538	-81.157	23.25803611	25	1000	2008	10	11	0
2538	-81.157	23.25803611	25	1000	2008	11	10	0
2538	-81.157	23.25803611	25	1000	2008	12	9	0
2539	-81.13781667	23.26290556	25	1000	2004	1	18	0
2539	-81.13781667	23.26290556	25	1000	2004	2	17	0
2539	-81.13781667	23.26290556	25	1000	2004	3	17	0
2539	-81.13781667	23.26290556	25	1000	2004	4	16	0
2539	-81.13781667	23.26290556	25	1000	2004	5	16	0
2539	-81.13781667	23.26290556	25	1000	2004	6	14	0
2539	-81.13781667	23.26290556	25	1000	2004	7	14	0
2539	-81.13781667	23.26290556	25	1000	2004	8	13	0
2539	-81.13781667	23.26290556	25	1000	2004	9	11	0
2539	-81.13781667	23.26290556	25	1000	2004	10	11	0
2539	-81.13781667	23.26290556	25	1000	2004	11	9	0
2539	-81.13781667	23.26290556	25	1000	2004	12	9	0
2539	-81.13781667	23.26290556	25	1000	2005	1	22	0
2539	-81.13781667	23.26290556	25	1000	2005	2	20	0
2539	-81.13781667	23.26290556	25	1000	2005	3	22	0
2539	-81.13781667	23.26290556	25	1000	2005	4	21	0
2539	-81.13781667	23.26290556	25	1000	2005	5	20	0
2539	-81.13781667	23.26290556	25	1000	2005	6	18	0
2539	-81.13781667	23.26290556	25	1000	2005	7	18	0
2539	-81.13781667	23.26290556	25	1000	2005	8	16	0
2539	-81.13781667	23.26290556	25	1000	2005	9	14	0
2539	-81.13781667	23.26290556	25	1000	2005	10	14	0
2539	-81.13781667	23.26290556	25	1000	2005	11	12	0
2539	-81.13781667	23.26290556	25	1000	2005	12	12	0
2539	-81.13781667	23.26290556	25	1000	2006	1	11	0
2539	-81.13781667	23.26290556	25	1000	2006	2	9	0
2539	-81.13781667	23.26290556	25	1000	2006	3	11	0
2539	-81.13781667	23.26290556	25	1000	2006	4	10	0
2539	-81.13781667	23.26290556	25	1000	2006	5	10	0
2539	-81.13781667	23.26290556	25	1000	2006	6	8	0
2539	-81.13781667	23.26290556	25	1000	2006	7	7	0
2539	-81.13781667	23.26290556	25	1000	2006	8	6	0
2539	-81.13781667	23.26290556	25	1000	2006	9	4	0
2539	-81.13781667	23.26290556	25	1000	2006	10	3	0
2539	-81.13781667	23.26290556	25	1000	2006	11	2	0
2539	-81.13781667	23.26290556	25	1000	2006	12	1	0
2539	-81.13781667	23.26290556	25	1000	2006	12	31	0
2539	-81.13781667	23.26290556	25	1000	2007	1	30	0
2539	-81.13781667	23.26290556	25	1000	2007	2	28	0
2539	-81.13781667	23.26290556	25	1000	2007	3	30	0
2539	-81.13781667	23.26290556	25	1000	2007	4	29	0
2539	-81.13781667	23.26290556	25	1000	2007	5	28	0
2539	-81.13781667	23.26290556	25	1000	2007	6	27	0
2539	-81.13781667	23.26290556	25	1000	2007	7	26	0
2539	-81.13781667	23.26290556	25	1000	2007	8	25	0
2539	-81.13781667	23.26290556	25	1000	2007	9	23	0
2539	-81.13781667	23.26290556	25	1000	2007	10	22	0
2539	-81.13781667	23.26290556	25	1000	2007	11	21	0
2539	-81.13781667	23.26290556	25	1000	2007	12	20	0
2539	-81.13781667	23.26290556	25	1000	2008	1	19	0
2539	-81.13781667	23.26290556	25	1000	2008	2	17	0
2539	-81.13781667	23.26290556	25	1000	2008	3	18	0
2539	-81.13781667	23.26290556	25	1000	2008	4	17	0
2539	-81.13781667	23.26290556	25	1000	2008	5	16	0
2539	-81.13781667	23.26290556	25	1000	2008	6	15	0
2539	-81.13781667	23.26290556	25	1000	2008	7	15	0
2539	-81.13781667	23.26290556	25	1000	2008	8	13	0
2539	-81.13781667	23.26290556	25	1000	2008	9	12	0
2539	-81.13781667	23.26290556	25	1000	2008	10	11	0
2539	-81.13781667	23.26290556	25	1000	2008	11	10	0
2539	-81.13781667	23.26290556	25	1000	2008	12	9	0
2554	-81.08332778	23.28332778	25	1000	2004	1	18	0
2554	-81.08332778	23.28332778	25	1000	2004	2	17	0
2554	-81.08332778	23.28332778	25	1000	2004	3	17	0
2554	-81.08332778	23.28332778	25	1000	2004	4	16	0
2554	-81.08332778	23.28332778	25	1000	2004	5	16	0
2554	-81.08332778	23.28332778	25	1000	2004	6	14	0
2554	-81.08332778	23.28332778	25	1000	2004	7	14	0
2554	-81.08332778	23.28332778	25	1000	2004	8	13	0
2554	-81.08332778	23.28332778	25	1000	2004	9	11	0
2554	-81.08332778	23.28332778	25	1000	2004	10	11	0
2554	-81.08332778	23.28332778	25	1000	2004	11	9	0
2554	-81.08332778	23.28332778	25	1000	2004	12	9	0
2554	-81.08332778	23.28332778	25	1000	2005	1	22	0
2554	-81.08332778	23.28332778	25	1000	2005	2	20	0
2554	-81.08332778	23.28332778	25	1000	2005	3	22	0
2554	-81.08332778	23.28332778	25	1000	2005	4	21	0
2554	-81.08332778	23.28332778	25	1000	2005	5	20	0
2554	-81.08332778	23.28332778	25	1000	2005	6	18	0
2554	-81.08332778	23.28332778	25	1000	2005	7	18	0
2554	-81.08332778	23.28332778	25	1000	2005	8	16	0
2554	-81.08332778	23.28332778	25	1000	2005	9	14	0
2554	-81.08332778	23.28332778	25	1000	2005	10	14	0
2554	-81.08332778	23.28332778	25	1000	2005	11	12	0
2554	-81.08332778	23.28332778	25	1000	2005	12	12	0
2554	-81.08332778	23.28332778	25	1000	2006	1	11	0
2554	-81.08332778	23.28332778	25	1000	2006	2	9	0
2554	-81.08332778	23.28332778	25	1000	2006	3	11	0
2554	-81.08332778	23.28332778	25	1000	2006	4	10	0
2554	-81.08332778	23.28332778	25	1000	2006	5	10	0
2554	-81.08332778	23.28332778	25	1000	2006	6	8	0
2554	-81.08332778	23.28332778	25	1000	2006	7	7	0
2554	-81.08332778	23.28332778	25	1000	2006	8	6	0
2554	-81.08332778	23.28332778	25	1000	2006	9	4	0
2554	-81.08332778	23.28332778	25	1000	2006	10	3	0
2554	-81.08332778	23.28332778	25	1000	2006	11	2	0
2554	-81.08332778	23.28332778	25	1000	2006	12	1	0
2554	-81.08332778	23.28332778	25	1000	2006	12	31	0
2554	-81.08332778	23.28332778	25	1000	2007	1	30	0
2554	-81.08332778	23.28332778	25	1000	2007	2	28	0
2554	-81.08332778	23.28332778	25	1000	2007	3	30	0
2554	-81.08332778	23.28332778	25	1000	2007	4	29	0
2554	-81.08332778	23.28332778	25	1000	2007	5	28	0
2554	-81.08332778	23.28332778	25	1000	2007	6	27	0
2554	-81.08332778	23.28332778	25	1000	2007	7	26	0
2554	-81.08332778	23.28332778	25	1000	2007	8	25	0
2554	-81.08332778	23.28332778	25	1000	2007	9	23	0
2554	-81.08332778	23.28332778	25	1000	2007	10	22	0
2554	-81.08332778	23.28332778	25	1000	2007	11	21	0
2554	-81.08332778	23.28332778	25	1000	2007	12	20	0
2554	-81.08332778	23.28332778	25	1000	2008	1	19	0
2554	-81.08332778	23.28332778	25	1000	2008	2	17	0
2554	-81.08332778	23.28332778	25	1000	2008	3	18	0
2554	-81.08332778	23.28332778	25	1000	2008	4	17	0
2554	-81.08332778	23.28332778	25	1000	2008	5	16	0
2554	-81.08332778	23.28332778	25	1000	2008	6	15	0
2554	-81.08332778	23.28332778	25	1000	2008	7	15	0
2554	-81.08332778	23.28332778	25	1000	2008	8	13	0
2554	-81.08332778	23.28332778	25	1000	2008	9	12	0
2554	-81.08332778	23.28332778	25	1000	2008	10	11	0
2554	-81.08332778	23.28332778	25	1000	2008	11	10	0
2554	-81.08332778	23.28332778	25	1000	2008	12	9	0
2555	-81.00921111	23.306125	25	1000	2004	1	18	0
2555	-81.00921111	23.306125	25	1000	2004	2	17	0
2555	-81.00921111	23.306125	25	1000	2004	3	17	0
2555	-81.00921111	23.306125	25	1000	2004	4	16	0
2555	-81.00921111	23.306125	25	1000	2004	5	16	0
2555	-81.00921111	23.306125	25	1000	2004	6	14	0
2555	-81.00921111	23.306125	25	1000	2004	7	14	0
2555	-81.00921111	23.306125	25	1000	2004	8	13	0
2555	-81.00921111	23.306125	25	1000	2004	9	11	0
2555	-81.00921111	23.306125	25	1000	2004	10	11	0
2555	-81.00921111	23.306125	25	1000	2004	11	9	0
2555	-81.00921111	23.306125	25	1000	2004	12	9	0
2555	-81.00921111	23.306125	25	1000	2005	1	22	0
2555	-81.00921111	23.306125	25	1000	2005	2	20	0
2555	-81.00921111	23.306125	25	1000	2005	3	22	0
2555	-81.00921111	23.306125	25	1000	2005	4	21	0
2555	-81.00921111	23.306125	25	1000	2005	5	20	0
2555	-81.00921111	23.306125	25	1000	2005	6	18	0
2555	-81.00921111	23.306125	25	1000	2005	7	18	0
2555	-81.00921111	23.306125	25	1000	2005	8	16	0
2555	-81.00921111	23.306125	25	1000	2005	9	14	0
2555	-81.00921111	23.306125	25	1000	2005	10	14	0
2555	-81.00921111	23.306125	25	1000	2005	11	12	0
2555	-81.00921111	23.306125	25	1000	2005	12	12	0
2555	-81.00921111	23.306125	25	1000	2006	1	11	0
2555	-81.00921111	23.306125	25	1000	2006	2	9	0
2555	-81.00921111	23.306125	25	1000	2006	3	11	0
2555	-81.00921111	23.306125	25	1000	2006	4	10	0
2555	-81.00921111	23.306125	25	1000	2006	5	10	0
2555	-81.00921111	23.306125	25	1000	2006	6	8	0
2555	-81.00921111	23.306125	25	1000	2006	7	7	0
2555	-81.00921111	23.306125	25	1000	2006	8	6	0
2555	-81.00921111	23.306125	25	1000	2006	9	4	0
2555	-81.00921111	23.306125	25	1000	2006	10	3	0
2555	-81.00921111	23.306125	25	1000	2006	11	2	0
2555	-81.00921111	23.306125	25	1000	2006	12	1	0
2555	-81.00921111	23.306125	25	1000	2006	12	31	0
2555	-81.00921111	23.306125	25	1000	2007	1	30	0
2555	-81.00921111	23.306125	25	1000	2007	2	28	0
2555	-81.00921111	23.306125	25	1000	2007	3	30	0
2555	-81.00921111	23.306125	25	1000	2007	4	29	0
2555	-81.00921111	23.306125	25	1000	2007	5	28	0
2555	-81.00921111	23.306125	25	1000	2007	6	27	0
2555	-81.00921111	23.306125	25	1000	2007	7	26	0
2555	-81.00921111	23.306125	25	1000	2007	8	25	0
2555	-81.00921111	23.306125	25	1000	2007	9	23	0
2555	-81.00921111	23.306125	25	1000	2007	10	22	0
2555	-81.00921111	23.306125	25	1000	2007	11	21	0
2555	-81.00921111	23.306125	25	1000	2007	12	20	0
2555	-81.00921111	23.306125	25	1000	2008	1	19	0
2555	-81.00921111	23.306125	25	1000	2008	2	17	0
2555	-81.00921111	23.306125	25	1000	2008	3	18	0
2555	-81.00921111	23.306125	25	1000	2008	4	17	0
2555	-81.00921111	23.306125	25	1000	2008	5	16	0
2555	-81.00921111	23.306125	25	1000	2008	6	15	0
2555	-81.00921111	23.306125	25	1000	2008	7	15	0
2555	-81.00921111	23.306125	25	1000	2008	8	13	0
2555	-81.00921111	23.306125	25	1000	2008	9	12	0
2555	-81.00921111	23.306125	25	1000	2008	10	11	0
2555	-81.00921111	23.306125	25	1000	2008	11	10	0
2555	-81.00921111	23.306125	25	1000	2008	12	9	0
2556	-80.92953611	23.30975278	25	1000	2004	1	18	0
2556	-80.92953611	23.30975278	25	1000	2004	2	17	0
2556	-80.92953611	23.30975278	25	1000	2004	3	17	0
2556	-80.92953611	23.30975278	25	1000	2004	4	16	0
2556	-80.92953611	23.30975278	25	1000	2004	5	16	0
2556	-80.92953611	23.30975278	25	1000	2004	6	14	0
2556	-80.92953611	23.30975278	25	1000	2004	7	14	0
2556	-80.92953611	23.30975278	25	1000	2004	8	13	0
2556	-80.92953611	23.30975278	25	1000	2004	9	11	0
2556	-80.92953611	23.30975278	25	1000	2004	10	11	0
2556	-80.92953611	23.30975278	25	1000	2004	11	9	0
2556	-80.92953611	23.30975278	25	1000	2004	12	9	0
2556	-80.92953611	23.30975278	25	1000	2005	1	22	0
2556	-80.92953611	23.30975278	25	1000	2005	2	20	0
2556	-80.92953611	23.30975278	25	1000	2005	3	22	0
2556	-80.92953611	23.30975278	25	1000	2005	4	21	0
2556	-80.92953611	23.30975278	25	1000	2005	5	20	0
2556	-80.92953611	23.30975278	25	1000	2005	6	18	0
2556	-80.92953611	23.30975278	25	1000	2005	7	18	0
2556	-80.92953611	23.30975278	25	1000	2005	8	16	0
2556	-80.92953611	23.30975278	25	1000	2005	9	14	0
2556	-80.92953611	23.30975278	25	1000	2005	10	14	0
2556	-80.92953611	23.30975278	25	1000	2005	11	12	0
2556	-80.92953611	23.30975278	25	1000	2005	12	12	0
2556	-80.92953611	23.30975278	25	1000	2006	1	11	0
2556	-80.92953611	23.30975278	25	1000	2006	2	9	0
2556	-80.92953611	23.30975278	25	1000	2006	3	11	0
2556	-80.92953611	23.30975278	25	1000	2006	4	10	0
2556	-80.92953611	23.30975278	25	1000	2006	5	10	0
2556	-80.92953611	23.30975278	25	1000	2006	6	8	0
2556	-80.92953611	23.30975278	25	1000	2006	7	7	0
2556	-80.92953611	23.30975278	25	1000	2006	8	6	0
2556	-80.92953611	23.30975278	25	1000	2006	9	4	0
2556	-80.92953611	23.30975278	25	1000	2006	10	3	0
2556	-80.92953611	23.30975278	25	1000	2006	11	2	0
2556	-80.92953611	23.30975278	25	1000	2006	12	1	0
2556	-80.92953611	23.30975278	25	1000	2006	12	31	0
2556	-80.92953611	23.30975278	25	1000	2007	1	30	0
2556	-80.92953611	23.30975278	25	1000	2007	2	28	0
2556	-80.92953611	23.30975278	25	1000	2007	3	30	0
2556	-80.92953611	23.30975278	25	1000	2007	4	29	0
2556	-80.92953611	23.30975278	25	1000	2007	5	28	0
2556	-80.92953611	23.30975278	25	1000	2007	6	27	0
2556	-80.92953611	23.30975278	25	1000	2007	7	26	0
2556	-80.92953611	23.30975278	25	1000	2007	8	25	0
2556	-80.92953611	23.30975278	25	1000	2007	9	23	0
2556	-80.92953611	23.30975278	25	1000	2007	10	22	0
2556	-80.92953611	23.30975278	25	1000	2007	11	21	0
2556	-80.92953611	23.30975278	25	1000	2007	12	20	0
2556	-80.92953611	23.30975278	25	1000	2008	1	19	0
2556	-80.92953611	23.30975278	25	1000	2008	2	17	0
2556	-80.92953611	23.30975278	25	1000	2008	3	18	0
2556	-80.92953611	23.30975278	25	1000	2008	4	17	0
2556	-80.92953611	23.30975278	25	1000	2008	5	16	0
2556	-80.92953611	23.30975278	25	1000	2008	6	15	0
2556	-80.92953611	23.30975278	25	1000	2008	7	15	0
2556	-80.92953611	23.30975278	25	1000	2008	8	13	0
2556	-80.92953611	23.30975278	25	1000	2008	9	12	0
2556	-80.92953611	23.30975278	25	1000	2008	10	11	0
2556	-80.92953611	23.30975278	25	1000	2008	11	10	0
2556	-80.92953611	23.30975278	25	1000	2008	12	9	0
2557	-80.88860556	23.30090278	25	1000	2004	1	18	0
2557	-80.88860556	23.30090278	25	1000	2004	2	17	0
2557	-80.88860556	23.30090278	25	1000	2004	3	17	0
2557	-80.88860556	23.30090278	25	1000	2004	4	16	0
2557	-80.88860556	23.30090278	25	1000	2004	5	16	0
2557	-80.88860556	23.30090278	25	1000	2004	6	14	0
2557	-80.88860556	23.30090278	25	1000	2004	7	14	0
2557	-80.88860556	23.30090278	25	1000	2004	8	13	0
2557	-80.88860556	23.30090278	25	1000	2004	9	11	0
2557	-80.88860556	23.30090278	25	1000	2004	10	11	0
2557	-80.88860556	23.30090278	25	1000	2004	11	9	0
2557	-80.88860556	23.30090278	25	1000	2004	12	9	0
2557	-80.88860556	23.30090278	25	1000	2005	1	22	0
2557	-80.88860556	23.30090278	25	1000	2005	2	20	0
2557	-80.88860556	23.30090278	25	1000	2005	3	22	0
2557	-80.88860556	23.30090278	25	1000	2005	4	21	0
2557	-80.88860556	23.30090278	25	1000	2005	5	20	0
2557	-80.88860556	23.30090278	25	1000	2005	6	18	0
2557	-80.88860556	23.30090278	25	1000	2005	7	18	0
2557	-80.88860556	23.30090278	25	1000	2005	8	16	0
2557	-80.88860556	23.30090278	25	1000	2005	9	14	0
2557	-80.88860556	23.30090278	25	1000	2005	10	14	0
2557	-80.88860556	23.30090278	25	1000	2005	11	12	0
2557	-80.88860556	23.30090278	25	1000	2005	12	12	0
2557	-80.88860556	23.30090278	25	1000	2006	1	11	0
2557	-80.88860556	23.30090278	25	1000	2006	2	9	0
2557	-80.88860556	23.30090278	25	1000	2006	3	11	0
2557	-80.88860556	23.30090278	25	1000	2006	4	10	0
2557	-80.88860556	23.30090278	25	1000	2006	5	10	0
2557	-80.88860556	23.30090278	25	1000	2006	6	8	0
2557	-80.88860556	23.30090278	25	1000	2006	7	7	0
2557	-80.88860556	23.30090278	25	1000	2006	8	6	0
2557	-80.88860556	23.30090278	25	1000	2006	9	4	0
2557	-80.88860556	23.30090278	25	1000	2006	10	3	0
2557	-80.88860556	23.30090278	25	1000	2006	11	2	0
2557	-80.88860556	23.30090278	25	1000	2006	12	1	0
2557	-80.88860556	23.30090278	25	1000	2006	12	31	0
2557	-80.88860556	23.30090278	25	1000	2007	1	30	0
2557	-80.88860556	23.30090278	25	1000	2007	2	28	0
2557	-80.88860556	23.30090278	25	1000	2007	3	30	0
2557	-80.88860556	23.30090278	25	1000	2007	4	29	0
2557	-80.88860556	23.30090278	25	1000	2007	5	28	0
2557	-80.88860556	23.30090278	25	1000	2007	6	27	0
2557	-80.88860556	23.30090278	25	1000	2007	7	26	0
2557	-80.88860556	23.30090278	25	1000	2007	8	25	0
2557	-80.88860556	23.30090278	25	1000	2007	9	23	0
2557	-80.88860556	23.30090278	25	1000	2007	10	22	0
2557	-80.88860556	23.30090278	25	1000	2007	11	21	0
2557	-80.88860556	23.30090278	25	1000	2007	12	20	0
2557	-80.88860556	23.30090278	25	1000	2008	1	19	0
2557	-80.88860556	23.30090278	25	1000	2008	2	17	0
2557	-80.88860556	23.30090278	25	1000	2008	3	18	0
2557	-80.88860556	23.30090278	25	1000	2008	4	17	0
2557	-80.88860556	23.30090278	25	1000	2008	5	16	0
2557	-80.88860556	23.30090278	25	1000	2008	6	15	0
2557	-80.88860556	23.30090278	25	1000	2008	7	15	0
2557	-80.88860556	23.30090278	25	1000	2008	8	13	0
2557	-80.88860556	23.30090278	25	1000	2008	9	12	0
2557	-80.88860556	23.30090278	25	1000	2008	10	11	0
2557	-80.88860556	23.30090278	25	1000	2008	11	10	0
2557	-80.88860556	23.30090278	25	1000	2008	12	9	0
3203	-80.90927778	23.30541944	25	1000	2004	1	18	0
3203	-80.90927778	23.30541944	25	1000	2004	2	17	0
3203	-80.90927778	23.30541944	25	1000	2004	3	17	0
3203	-80.90927778	23.30541944	25	1000	2004	4	16	0
3203	-80.90927778	23.30541944	25	1000	2004	5	16	0
3203	-80.90927778	23.30541944	25	1000	2004	6	14	0
3203	-80.90927778	23.30541944	25	1000	2004	7	14	0
3203	-80.90927778	23.30541944	25	1000	2004	8	13	0
3203	-80.90927778	23.30541944	25	1000	2004	9	11	0
3203	-80.90927778	23.30541944	25	1000	2004	10	11	0
3203	-80.90927778	23.30541944	25	1000	2004	11	9	0
3203	-80.90927778	23.30541944	25	1000	2004	12	9	0
3203	-80.90927778	23.30541944	25	1000	2005	1	22	0
3203	-80.90927778	23.30541944	25	1000	2005	2	20	0
3203	-80.90927778	23.30541944	25	1000	2005	3	22	0
3203	-80.90927778	23.30541944	25	1000	2005	4	21	0
3203	-80.90927778	23.30541944	25	1000	2005	5	20	0
3203	-80.90927778	23.30541944	25	1000	2005	6	18	0
3203	-80.90927778	23.30541944	25	1000	2005	7	18	0
3203	-80.90927778	23.30541944	25	1000	2005	8	16	0
3203	-80.90927778	23.30541944	25	1000	2005	9	14	0
3203	-80.90927778	23.30541944	25	1000	2005	10	14	0
3203	-80.90927778	23.30541944	25	1000	2005	11	12	0
3203	-80.90927778	23.30541944	25	1000	2005	12	12	0
3203	-80.90927778	23.30541944	25	1000	2006	1	11	0
3203	-80.90927778	23.30541944	25	1000	2006	2	9	0
3203	-80.90927778	23.30541944	25	1000	2006	3	11	0
3203	-80.90927778	23.30541944	25	1000	2006	4	10	0
3203	-80.90927778	23.30541944	25	1000	2006	5	10	0
3203	-80.90927778	23.30541944	25	1000	2006	6	8	0
3203	-80.90927778	23.30541944	25	1000	2006	7	7	0
3203	-80.90927778	23.30541944	25	1000	2006	8	6	0
3203	-80.90927778	23.30541944	25	1000	2006	9	4	0
3203	-80.90927778	23.30541944	25	1000	2006	10	3	0
3203	-80.90927778	23.30541944	25	1000	2006	11	2	0
3203	-80.90927778	23.30541944	25	1000	2006	12	1	0
3203	-80.90927778	23.30541944	25	1000	2006	12	31	0
3203	-80.90927778	23.30541944	25	1000	2007	1	30	0
3203	-80.90927778	23.30541944	25	1000	2007	2	28	0
3203	-80.90927778	23.30541944	25	1000	2007	3	30	0
3203	-80.90927778	23.30541944	25	1000	2007	4	29	0
3203	-80.90927778	23.30541944	25	1000	2007	5	28	0
3203	-80.90927778	23.30541944	25	1000	2007	6	27	0
3203	-80.90927778	23.30541944	25	1000	2007	7	26	0
3203	-80.90927778	23.30541944	25	1000	2007	8	25	0
3203	-80.90927778	23.30541944	25	1000	2007	9	23	0
3203	-80.90927778	23.30541944	25	1000	2007	10	22	0
3203	-80.90927778	23.30541944	25	1000	2007	11	21	0
3203	-80.90927778	23.30541944	25	1000	2007	12	20	0
3203	-80.90927778	23.30541944	25	1000	2008	1	19	0
3203	-80.90927778	23.30541944	25	1000	2008	2	17	0
3203	-80.90927778	23.30541944	25	1000	2008	3	18	0
3203	-80.90927778	23.30541944	25	1000	2008	4	17	0
3203	-80.90927778	23.30541944	25	1000	2008	5	16	0
3203	-80.90927778	23.30541944	25	1000	2008	6	15	0
3203	-80.90927778	23.30541944	25	1000	2008	7	15	0
3203	-80.90927778	23.30541944	25	1000	2008	8	13	0
3203	-80.90927778	23.30541944	25	1000	2008	9	12	0
3203	-80.90927778	23.30541944	25	1000	2008	10	11	0
3203	-80.90927778	23.30541944	25	1000	2008	11	10	0
3203	-80.90927778	23.30541944	25	1000	2008	12	9	0
3204	-80.94981667	23.31078333	25	1000	2004	1	18	0
3204	-80.94981667	23.31078333	25	1000	2004	2	17	0
3204	-80.94981667	23.31078333	25	1000	2004	3	17	0
3204	-80.94981667	23.31078333	25	1000	2004	4	16	0
3204	-80.94981667	23.31078333	25	1000	2004	5	16	0
3204	-80.94981667	23.31078333	25	1000	2004	6	14	0
3204	-80.94981667	23.31078333	25	1000	2004	7	14	0
3204	-80.94981667	23.31078333	25	1000	2004	8	13	0
3204	-80.94981667	23.31078333	25	1000	2004	9	11	0
3204	-80.94981667	23.31078333	25	1000	2004	10	11	0
3204	-80.94981667	23.31078333	25	1000	2004	11	9	0
3204	-80.94981667	23.31078333	25	1000	2004	12	9	0
3204	-80.94981667	23.31078333	25	1000	2005	1	22	0
3204	-80.94981667	23.31078333	25	1000	2005	2	20	0
3204	-80.94981667	23.31078333	25	1000	2005	3	22	0
3204	-80.94981667	23.31078333	25	1000	2005	4	21	0
3204	-80.94981667	23.31078333	25	1000	2005	5	20	0
3204	-80.94981667	23.31078333	25	1000	2005	6	18	0
3204	-80.94981667	23.31078333	25	1000	2005	7	18	0
3204	-80.94981667	23.31078333	25	1000	2005	8	16	0
3204	-80.94981667	23.31078333	25	1000	2005	9	14	0
3204	-80.94981667	23.31078333	25	1000	2005	10	14	0
3204	-80.94981667	23.31078333	25	1000	2005	11	12	0
3204	-80.94981667	23.31078333	25	1000	2005	12	12	0
3204	-80.94981667	23.31078333	25	1000	2006	1	11	0
3204	-80.94981667	23.31078333	25	1000	2006	2	9	0
3204	-80.94981667	23.31078333	25	1000	2006	3	11	0
3204	-80.94981667	23.31078333	25	1000	2006	4	10	0
3204	-80.94981667	23.31078333	25	1000	2006	5	10	0
3204	-80.94981667	23.31078333	25	1000	2006	6	8	0
3204	-80.94981667	23.31078333	25	1000	2006	7	7	0
3204	-80.94981667	23.31078333	25	1000	2006	8	6	0
3204	-80.94981667	23.31078333	25	1000	2006	9	4	0
3204	-80.94981667	23.31078333	25	1000	2006	10	3	0
3204	-80.94981667	23.31078333	25	1000	2006	11	2	0
3204	-80.94981667	23.31078333	25	1000	2006	12	1	0
3204	-80.94981667	23.31078333	25	1000	2006	12	31	0
3204	-80.94981667	23.31078333	25	1000	2007	1	30	0
3204	-80.94981667	23.31078333	25	1000	2007	2	28	0
3204	-80.94981667	23.31078333	25	1000	2007	3	30	0
3204	-80.94981667	23.31078333	25	1000	2007	4	29	0
3204	-80.94981667	23.31078333	25	1000	2007	5	28	0
3204	-80.94981667	23.31078333	25	1000	2007	6	27	0
3204	-80.94981667	23.31078333	25	1000	2007	7	26	0
3204	-80.94981667	23.31078333	25	1000	2007	8	25	0
3204	-80.94981667	23.31078333	25	1000	2007	9	23	0
3204	-80.94981667	23.31078333	25	1000	2007	10	22	0
3204	-80.94981667	23.31078333	25	1000	2007	11	21	0
3204	-80.94981667	23.31078333	25	1000	2007	12	20	0
3204	-80.94981667	23.31078333	25	1000	2008	1	19	0
3204	-80.94981667	23.31078333	25	1000	2008	2	17	0
3204	-80.94981667	23.31078333	25	1000	2008	3	18	0
3204	-80.94981667	23.31078333	25	1000	2008	4	17	0
3204	-80.94981667	23.31078333	25	1000	2008	5	16	0
3204	-80.94981667	23.31078333	25	1000	2008	6	15	0
3204	-80.94981667	23.31078333	25	1000	2008	7	15	0
3204	-80.94981667	23.31078333	25	1000	2008	8	13	0
3204	-80.94981667	23.31078333	25	1000	2008	9	12	0
3204	-80.94981667	23.31078333	25	1000	2008	10	11	0
3204	-80.94981667	23.31078333	25	1000	2008	11	10	0
3204	-80.94981667	23.31078333	25	1000	2008	12	9	0
3205	-80.96954444	23.30971389	25	1000	2004	1	18	0
3205	-80.96954444	23.30971389	25	1000	2004	2	17	0
3205	-80.96954444	23.30971389	25	1000	2004	3	17	0
3205	-80.96954444	23.30971389	25	1000	2004	4	16	0
3205	-80.96954444	23.30971389	25	1000	2004	5	16	0
3205	-80.96954444	23.30971389	25	1000	2004	6	14	0
3205	-80.96954444	23.30971389	25	1000	2004	7	14	0
3205	-80.96954444	23.30971389	25	1000	2004	8	13	0
3205	-80.96954444	23.30971389	25	1000	2004	9	11	0
3205	-80.96954444	23.30971389	25	1000	2004	10	11	0
3205	-80.96954444	23.30971389	25	1000	2004	11	9	0
3205	-80.96954444	23.30971389	25	1000	2004	12	9	0
3205	-80.96954444	23.30971389	25	1000	2005	1	22	0
3205	-80.96954444	23.30971389	25	1000	2005	2	20	0
3205	-80.96954444	23.30971389	25	1000	2005	3	22	0
3205	-80.96954444	23.30971389	25	1000	2005	4	21	0
3205	-80.96954444	23.30971389	25	1000	2005	5	20	0
3205	-80.96954444	23.30971389	25	1000	2005	6	18	0
3205	-80.96954444	23.30971389	25	1000	2005	7	18	0
3205	-80.96954444	23.30971389	25	1000	2005	8	16	0
3205	-80.96954444	23.30971389	25	1000	2005	9	14	0
3205	-80.96954444	23.30971389	25	1000	2005	10	14	0
3205	-80.96954444	23.30971389	25	1000	2005	11	12	0
3205	-80.96954444	23.30971389	25	1000	2005	12	12	0
3205	-80.96954444	23.30971389	25	1000	2006	1	11	0
3205	-80.96954444	23.30971389	25	1000	2006	2	9	0
3205	-80.96954444	23.30971389	25	1000	2006	3	11	0
3205	-80.96954444	23.30971389	25	1000	2006	4	10	0
3205	-80.96954444	23.30971389	25	1000	2006	5	10	0
3205	-80.96954444	23.30971389	25	1000	2006	6	8	0
3205	-80.96954444	23.30971389	25	1000	2006	7	7	0
3205	-80.96954444	23.30971389	25	1000	2006	8	6	0
3205	-80.96954444	23.30971389	25	1000	2006	9	4	0
3205	-80.96954444	23.30971389	25	1000	2006	10	3	0
3205	-80.96954444	23.30971389	25	1000	2006	11	2	0
3205	-80.96954444	23.30971389	25	1000	2006	12	1	0
3205	-80.96954444	23.30971389	25	1000	2006	12	31	0
3205	-80.96954444	23.30971389	25	1000	2007	1	30	0
3205	-80.96954444	23.30971389	25	1000	2007	2	28	0
3205	-80.96954444	23.30971389	25	1000	2007	3	30	0
3205	-80.96954444	23.30971389	25	1000	2007	4	29	0
3205	-80.96954444	23.30971389	25	1000	2007	5	28	0
3205	-80.96954444	23.30971389	25	1000	2007	6	27	0
3205	-80.96954444	23.30971389	25	1000	2007	7	26	0
3205	-80.96954444	23.30971389	25	1000	2007	8	25	0
3205	-80.96954444	23.30971389	25	1000	2007	9	23	0
3205	-80.96954444	23.30971389	25	1000	2007	10	22	0
3205	-80.96954444	23.30971389	25	1000	2007	11	21	0
3205	-80.96954444	23.30971389	25	1000	2007	12	20	0
3205	-80.96954444	23.30971389	25	1000	2008	1	19	0
3205	-80.96954444	23.30971389	25	1000	2008	2	17	0
3205	-80.96954444	23.30971389	25	1000	2008	3	18	0
3205	-80.96954444	23.30971389	25	1000	2008	4	17	0
3205	-80.96954444	23.30971389	25	1000	2008	5	16	0
3205	-80.96954444	23.30971389	25	1000	2008	6	15	0
3205	-80.96954444	23.30971389	25	1000	2008	7	15	0
3205	-80.96954444	23.30971389	25	1000	2008	8	13	0
3205	-80.96954444	23.30971389	25	1000	2008	9	12	0
3205	-80.96954444	23.30971389	25	1000	2008	10	11	0
3205	-80.96954444	23.30971389	25	1000	2008	11	10	0
3205	-80.96954444	23.30971389	25	1000	2008	12	9	0
3206	-80.98938333	23.30810556	25	1000	2004	1	18	0
3206	-80.98938333	23.30810556	25	1000	2004	2	17	0
3206	-80.98938333	23.30810556	25	1000	2004	3	17	0
3206	-80.98938333	23.30810556	25	1000	2004	4	16	0
3206	-80.98938333	23.30810556	25	1000	2004	5	16	0
3206	-80.98938333	23.30810556	25	1000	2004	6	14	0
3206	-80.98938333	23.30810556	25	1000	2004	7	14	0
3206	-80.98938333	23.30810556	25	1000	2004	8	13	0
3206	-80.98938333	23.30810556	25	1000	2004	9	11	0
3206	-80.98938333	23.30810556	25	1000	2004	10	11	0
3206	-80.98938333	23.30810556	25	1000	2004	11	9	0
3206	-80.98938333	23.30810556	25	1000	2004	12	9	0
3206	-80.98938333	23.30810556	25	1000	2005	1	22	0
3206	-80.98938333	23.30810556	25	1000	2005	2	20	0
3206	-80.98938333	23.30810556	25	1000	2005	3	22	0
3206	-80.98938333	23.30810556	25	1000	2005	4	21	0
3206	-80.98938333	23.30810556	25	1000	2005	5	20	0
3206	-80.98938333	23.30810556	25	1000	2005	6	18	0
3206	-80.98938333	23.30810556	25	1000	2005	7	18	0
3206	-80.98938333	23.30810556	25	1000	2005	8	16	0
3206	-80.98938333	23.30810556	25	1000	2005	9	14	0
3206	-80.98938333	23.30810556	25	1000	2005	10	14	0
3206	-80.98938333	23.30810556	25	1000	2005	11	12	0
3206	-80.98938333	23.30810556	25	1000	2005	12	12	0
3206	-80.98938333	23.30810556	25	1000	2006	1	11	0
3206	-80.98938333	23.30810556	25	1000	2006	2	9	0
3206	-80.98938333	23.30810556	25	1000	2006	3	11	0
3206	-80.98938333	23.30810556	25	1000	2006	4	10	0
3206	-80.98938333	23.30810556	25	1000	2006	5	10	0
3206	-80.98938333	23.30810556	25	1000	2006	6	8	0
3206	-80.98938333	23.30810556	25	1000	2006	7	7	0
3206	-80.98938333	23.30810556	25	1000	2006	8	6	0
3206	-80.98938333	23.30810556	25	1000	2006	9	4	0
3206	-80.98938333	23.30810556	25	1000	2006	10	3	0
3206	-80.98938333	23.30810556	25	1000	2006	11	2	0
3206	-80.98938333	23.30810556	25	1000	2006	12	1	0
3206	-80.98938333	23.30810556	25	1000	2006	12	31	0
3206	-80.98938333	23.30810556	25	1000	2007	1	30	0
3206	-80.98938333	23.30810556	25	1000	2007	2	28	0
3206	-80.98938333	23.30810556	25	1000	2007	3	30	0
3206	-80.98938333	23.30810556	25	1000	2007	4	29	0
3206	-80.98938333	23.30810556	25	1000	2007	5	28	0
3206	-80.98938333	23.30810556	25	1000	2007	6	27	0
3206	-80.98938333	23.30810556	25	1000	2007	7	26	0
3206	-80.98938333	23.30810556	25	1000	2007	8	25	0
3206	-80.98938333	23.30810556	25	1000	2007	9	23	0
3206	-80.98938333	23.30810556	25	1000	2007	10	22	0
3206	-80.98938333	23.30810556	25	1000	2007	11	21	0
3206	-80.98938333	23.30810556	25	1000	2007	12	20	0
3206	-80.98938333	23.30810556	25	1000	2008	1	19	0
3206	-80.98938333	23.30810556	25	1000	2008	2	17	0
3206	-80.98938333	23.30810556	25	1000	2008	3	18	0
3206	-80.98938333	23.30810556	25	1000	2008	4	17	0
3206	-80.98938333	23.30810556	25	1000	2008	5	16	0
3206	-80.98938333	23.30810556	25	1000	2008	6	15	0
3206	-80.98938333	23.30810556	25	1000	2008	7	15	0
3206	-80.98938333	23.30810556	25	1000	2008	8	13	0
3206	-80.98938333	23.30810556	25	1000	2008	9	12	0
3206	-80.98938333	23.30810556	25	1000	2008	10	11	0
3206	-80.98938333	23.30810556	25	1000	2008	11	10	0
3206	-80.98938333	23.30810556	25	1000	2008	12	9	0
3207	-81.02903056	23.30273333	25	1000	2004	1	18	0
3207	-81.02903056	23.30273333	25	1000	2004	2	17	0
3207	-81.02903056	23.30273333	25	1000	2004	3	17	0
3207	-81.02903056	23.30273333	25	1000	2004	4	16	0
3207	-81.02903056	23.30273333	25	1000	2004	5	16	0
3207	-81.02903056	23.30273333	25	1000	2004	6	14	0
3207	-81.02903056	23.30273333	25	1000	2004	7	14	0
3207	-81.02903056	23.30273333	25	1000	2004	8	13	0
3207	-81.02903056	23.30273333	25	1000	2004	9	11	0
3207	-81.02903056	23.30273333	25	1000	2004	10	11	0
3207	-81.02903056	23.30273333	25	1000	2004	11	9	0
3207	-81.02903056	23.30273333	25	1000	2004	12	9	0
3207	-81.02903056	23.30273333	25	1000	2005	1	22	0
3207	-81.02903056	23.30273333	25	1000	2005	2	20	0
3207	-81.02903056	23.30273333	25	1000	2005	3	22	0
3207	-81.02903056	23.30273333	25	1000	2005	4	21	0
3207	-81.02903056	23.30273333	25	1000	2005	5	20	0
3207	-81.02903056	23.30273333	25	1000	2005	6	18	0
3207	-81.02903056	23.30273333	25	1000	2005	7	18	0
3207	-81.02903056	23.30273333	25	1000	2005	8	16	0
3207	-81.02903056	23.30273333	25	1000	2005	9	14	0
3207	-81.02903056	23.30273333	25	1000	2005	10	14	0
3207	-81.02903056	23.30273333	25	1000	2005	11	12	0
3207	-81.02903056	23.30273333	25	1000	2005	12	12	0
3207	-81.02903056	23.30273333	25	1000	2006	1	11	0
3207	-81.02903056	23.30273333	25	1000	2006	2	9	0
3207	-81.02903056	23.30273333	25	1000	2006	3	11	0
3207	-81.02903056	23.30273333	25	1000	2006	4	10	0
3207	-81.02903056	23.30273333	25	1000	2006	5	10	0
3207	-81.02903056	23.30273333	25	1000	2006	6	8	0
3207	-81.02903056	23.30273333	25	1000	2006	7	7	0
3207	-81.02903056	23.30273333	25	1000	2006	8	6	0
3207	-81.02903056	23.30273333	25	1000	2006	9	4	0
3207	-81.02903056	23.30273333	25	1000	2006	10	3	0
3207	-81.02903056	23.30273333	25	1000	2006	11	2	0
3207	-81.02903056	23.30273333	25	1000	2006	12	1	0
3207	-81.02903056	23.30273333	25	1000	2006	12	31	0
3207	-81.02903056	23.30273333	25	1000	2007	1	30	0
3207	-81.02903056	23.30273333	25	1000	2007	2	28	0
3207	-81.02903056	23.30273333	25	1000	2007	3	30	0
3207	-81.02903056	23.30273333	25	1000	2007	4	29	0
3207	-81.02903056	23.30273333	25	1000	2007	5	28	0
3207	-81.02903056	23.30273333	25	1000	2007	6	27	0
3207	-81.02903056	23.30273333	25	1000	2007	7	26	0
3207	-81.02903056	23.30273333	25	1000	2007	8	25	0
3207	-81.02903056	23.30273333	25	1000	2007	9	23	0
3207	-81.02903056	23.30273333	25	1000	2007	10	22	0
3207	-81.02903056	23.30273333	25	1000	2007	11	21	0
3207	-81.02903056	23.30273333	25	1000	2007	12	20	0
3207	-81.02903056	23.30273333	25	1000	2008	1	19	0
3207	-81.02903056	23.30273333	25	1000	2008	2	17	0
3207	-81.02903056	23.30273333	25	1000	2008	3	18	0
3207	-81.02903056	23.30273333	25	1000	2008	4	17	0
3207	-81.02903056	23.30273333	25	1000	2008	5	16	0
3207	-81.02903056	23.30273333	25	1000	2008	6	15	0
3207	-81.02903056	23.30273333	25	1000	2008	7	15	0
3207	-81.02903056	23.30273333	25	1000	2008	8	13	0
3207	-81.02903056	23.30273333	25	1000	2008	9	12	0
3207	-81.02903056	23.30273333	25	1000	2008	10	11	0
3207	-81.02903056	23.30273333	25	1000	2008	11	10	0
3207	-81.02903056	23.30273333	25	1000	2008	12	9	0
3208	-81.045925	23.293825	25	1000	2004	1	18	0
3208	-81.045925	23.293825	25	1000	2004	2	17	0
3208	-81.045925	23.293825	25	1000	2004	3	17	0
3208	-81.045925	23.293825	25	1000	2004	4	16	0
3208	-81.045925	23.293825	25	1000	2004	5	16	0
3208	-81.045925	23.293825	25	1000	2004	6	14	0
3208	-81.045925	23.293825	25	1000	2004	7	14	0
3208	-81.045925	23.293825	25	1000	2004	8	13	0
3208	-81.045925	23.293825	25	1000	2004	9	11	0
3208	-81.045925	23.293825	25	1000	2004	10	11	0
3208	-81.045925	23.293825	25	1000	2004	11	9	0
3208	-81.045925	23.293825	25	1000	2004	12	9	0
3208	-81.045925	23.293825	25	1000	2005	1	22	0
3208	-81.045925	23.293825	25	1000	2005	2	20	0
3208	-81.045925	23.293825	25	1000	2005	3	22	0
3208	-81.045925	23.293825	25	1000	2005	4	21	0
3208	-81.045925	23.293825	25	1000	2005	5	20	0
3208	-81.045925	23.293825	25	1000	2005	6	18	0
3208	-81.045925	23.293825	25	1000	2005	7	18	0
3208	-81.045925	23.293825	25	1000	2005	8	16	0
3208	-81.045925	23.293825	25	1000	2005	9	14	0
3208	-81.045925	23.293825	25	1000	2005	10	14	0
3208	-81.045925	23.293825	25	1000	2005	11	12	0
3208	-81.045925	23.293825	25	1000	2005	12	12	0
3208	-81.045925	23.293825	25	1000	2006	1	11	0
3208	-81.045925	23.293825	25	1000	2006	2	9	0
3208	-81.045925	23.293825	25	1000	2006	3	11	0
3208	-81.045925	23.293825	25	1000	2006	4	10	0
3208	-81.045925	23.293825	25	1000	2006	5	10	0
3208	-81.045925	23.293825	25	1000	2006	6	8	0
3208	-81.045925	23.293825	25	1000	2006	7	7	0
3208	-81.045925	23.293825	25	1000	2006	8	6	0
3208	-81.045925	23.293825	25	1000	2006	9	4	0
3208	-81.045925	23.293825	25	1000	2006	10	3	0
3208	-81.045925	23.293825	25	1000	2006	11	2	0
3208	-81.045925	23.293825	25	1000	2006	12	1	0
3208	-81.045925	23.293825	25	1000	2006	12	31	0
3208	-81.045925	23.293825	25	1000	2007	1	30	0
3208	-81.045925	23.293825	25	1000	2007	2	28	0
3208	-81.045925	23.293825	25	1000	2007	3	30	0
3208	-81.045925	23.293825	25	1000	2007	4	29	0
3208	-81.045925	23.293825	25	1000	2007	5	28	0
3208	-81.045925	23.293825	25	1000	2007	6	27	0
3208	-81.045925	23.293825	25	1000	2007	7	26	0
3208	-81.045925	23.293825	25	1000	2007	8	25	0
3208	-81.045925	23.293825	25	1000	2007	9	23	0
3208	-81.045925	23.293825	25	1000	2007	10	22	0
3208	-81.045925	23.293825	25	1000	2007	11	21	0
3208	-81.045925	23.293825	25	1000	2007	12	20	0
3208	-81.045925	23.293825	25	1000	2008	1	19	0
3208	-81.045925	23.293825	25	1000	2008	2	17	0
3208	-81.045925	23.293825	25	1000	2008	3	18	0
3208	-81.045925	23.293825	25	1000	2008	4	17	0
3208	-81.045925	23.293825	25	1000	2008	5	16	0
3208	-81.045925	23.293825	25	1000	2008	6	15	0
3208	-81.045925	23.293825	25	1000	2008	7	15	0
3208	-81.045925	23.293825	25	1000	2008	8	13	0
3208	-81.045925	23.293825	25	1000	2008	9	12	0
3208	-81.045925	23.293825	25	1000	2008	10	11	0
3208	-81.045925	23.293825	25	1000	2008	11	10	0
3208	-81.045925	23.293825	25	1000	2008	12	9	0
3209	-81.06373889	23.28075833	25	1000	2004	1	18	0
3209	-81.06373889	23.28075833	25	1000	2004	2	17	0
3209	-81.06373889	23.28075833	25	1000	2004	3	17	0
3209	-81.06373889	23.28075833	25	1000	2004	4	16	0
3209	-81.06373889	23.28075833	25	1000	2004	5	16	0
3209	-81.06373889	23.28075833	25	1000	2004	6	14	0
3209	-81.06373889	23.28075833	25	1000	2004	7	14	0
3209	-81.06373889	23.28075833	25	1000	2004	8	13	0
3209	-81.06373889	23.28075833	25	1000	2004	9	11	0
3209	-81.06373889	23.28075833	25	1000	2004	10	11	0
3209	-81.06373889	23.28075833	25	1000	2004	11	9	0
3209	-81.06373889	23.28075833	25	1000	2004	12	9	0
3209	-81.06373889	23.28075833	25	1000	2005	1	22	0
3209	-81.06373889	23.28075833	25	1000	2005	2	20	0
3209	-81.06373889	23.28075833	25	1000	2005	3	22	0
3209	-81.06373889	23.28075833	25	1000	2005	4	21	0
3209	-81.06373889	23.28075833	25	1000	2005	5	20	0
3209	-81.06373889	23.28075833	25	1000	2005	6	18	0
3209	-81.06373889	23.28075833	25	1000	2005	7	18	0
3209	-81.06373889	23.28075833	25	1000	2005	8	16	0
3209	-81.06373889	23.28075833	25	1000	2005	9	14	0
3209	-81.06373889	23.28075833	25	1000	2005	10	14	0
3209	-81.06373889	23.28075833	25	1000	2005	11	12	0
3209	-81.06373889	23.28075833	25	1000	2005	12	12	0
3209	-81.06373889	23.28075833	25	1000	2006	1	11	0
3209	-81.06373889	23.28075833	25	1000	2006	2	9	0
3209	-81.06373889	23.28075833	25	1000	2006	3	11	0
3209	-81.06373889	23.28075833	25	1000	2006	4	10	0
3209	-81.06373889	23.28075833	25	1000	2006	5	10	0
3209	-81.06373889	23.28075833	25	1000	2006	6	8	0
3209	-81.06373889	23.28075833	25	1000	2006	7	7	0
3209	-81.06373889	23.28075833	25	1000	2006	8	6	0
3209	-81.06373889	23.28075833	25	1000	2006	9	4	0
3209	-81.06373889	23.28075833	25	1000	2006	10	3	0
3209	-81.06373889	23.28075833	25	1000	2006	11	2	0
3209	-81.06373889	23.28075833	25	1000	2006	12	1	0
3209	-81.06373889	23.28075833	25	1000	2006	12	31	0
3209	-81.06373889	23.28075833	25	1000	2007	1	30	0
3209	-81.06373889	23.28075833	25	1000	2007	2	28	0
3209	-81.06373889	23.28075833	25	1000	2007	3	30	0
3209	-81.06373889	23.28075833	25	1000	2007	4	29	0
3209	-81.06373889	23.28075833	25	1000	2007	5	28	0
3209	-81.06373889	23.28075833	25	1000	2007	6	27	0
3209	-81.06373889	23.28075833	25	1000	2007	7	26	0
3209	-81.06373889	23.28075833	25	1000	2007	8	25	0
3209	-81.06373889	23.28075833	25	1000	2007	9	23	0
3209	-81.06373889	23.28075833	25	1000	2007	10	22	0
3209	-81.06373889	23.28075833	25	1000	2007	11	21	0
3209	-81.06373889	23.28075833	25	1000	2007	12	20	0
3209	-81.06373889	23.28075833	25	1000	2008	1	19	0
3209	-81.06373889	23.28075833	25	1000	2008	2	17	0
3209	-81.06373889	23.28075833	25	1000	2008	3	18	0
3209	-81.06373889	23.28075833	25	1000	2008	4	17	0
3209	-81.06373889	23.28075833	25	1000	2008	5	16	0
3209	-81.06373889	23.28075833	25	1000	2008	6	15	0
3209	-81.06373889	23.28075833	25	1000	2008	7	15	0
3209	-81.06373889	23.28075833	25	1000	2008	8	13	0
3209	-81.06373889	23.28075833	25	1000	2008	9	12	0
3209	-81.06373889	23.28075833	25	1000	2008	10	11	0
3209	-81.06373889	23.28075833	25	1000	2008	11	10	0
3209	-81.06373889	23.28075833	25	1000	2008	12	9	0
3210	-81.10273889	23.28248611	25	1000	2004	1	18	0
3210	-81.10273889	23.28248611	25	1000	2004	2	17	0
3210	-81.10273889	23.28248611	25	1000	2004	3	17	0
3210	-81.10273889	23.28248611	25	1000	2004	4	16	0
3210	-81.10273889	23.28248611	25	1000	2004	5	16	0
3210	-81.10273889	23.28248611	25	1000	2004	6	14	0
3210	-81.10273889	23.28248611	25	1000	2004	7	14	0
3210	-81.10273889	23.28248611	25	1000	2004	8	13	0
3210	-81.10273889	23.28248611	25	1000	2004	9	11	0
3210	-81.10273889	23.28248611	25	1000	2004	10	11	0
3210	-81.10273889	23.28248611	25	1000	2004	11	9	0
3210	-81.10273889	23.28248611	25	1000	2004	12	9	0
3210	-81.10273889	23.28248611	25	1000	2005	1	22	0
3210	-81.10273889	23.28248611	25	1000	2005	2	20	0
3210	-81.10273889	23.28248611	25	1000	2005	3	22	0
3210	-81.10273889	23.28248611	25	1000	2005	4	21	0
3210	-81.10273889	23.28248611	25	1000	2005	5	20	0
3210	-81.10273889	23.28248611	25	1000	2005	6	18	0
3210	-81.10273889	23.28248611	25	1000	2005	7	18	0
3210	-81.10273889	23.28248611	25	1000	2005	8	16	0
3210	-81.10273889	23.28248611	25	1000	2005	9	14	0
3210	-81.10273889	23.28248611	25	1000	2005	10	14	0
3210	-81.10273889	23.28248611	25	1000	2005	11	12	0
3210	-81.10273889	23.28248611	25	1000	2005	12	12	0
3210	-81.10273889	23.28248611	25	1000	2006	1	11	0
3210	-81.10273889	23.28248611	25	1000	2006	2	9	0
3210	-81.10273889	23.28248611	25	1000	2006	3	11	0
3210	-81.10273889	23.28248611	25	1000	2006	4	10	0
3210	-81.10273889	23.28248611	25	1000	2006	5	10	0
3210	-81.10273889	23.28248611	25	1000	2006	6	8	0
3210	-81.10273889	23.28248611	25	1000	2006	7	7	0
3210	-81.10273889	23.28248611	25	1000	2006	8	6	0
3210	-81.10273889	23.28248611	25	1000	2006	9	4	0
3210	-81.10273889	23.28248611	25	1000	2006	10	3	0
3210	-81.10273889	23.28248611	25	1000	2006	11	2	0
3210	-81.10273889	23.28248611	25	1000	2006	12	1	0
3210	-81.10273889	23.28248611	25	1000	2006	12	31	0
3210	-81.10273889	23.28248611	25	1000	2007	1	30	0
3210	-81.10273889	23.28248611	25	1000	2007	2	28	0
3210	-81.10273889	23.28248611	25	1000	2007	3	30	0
3210	-81.10273889	23.28248611	25	1000	2007	4	29	0
3210	-81.10273889	23.28248611	25	1000	2007	5	28	0
3210	-81.10273889	23.28248611	25	1000	2007	6	27	0
3210	-81.10273889	23.28248611	25	1000	2007	7	26	0
3210	-81.10273889	23.28248611	25	1000	2007	8	25	0
3210	-81.10273889	23.28248611	25	1000	2007	9	23	0
3210	-81.10273889	23.28248611	25	1000	2007	10	22	0
3210	-81.10273889	23.28248611	25	1000	2007	11	21	0
3210	-81.10273889	23.28248611	25	1000	2007	12	20	0
3210	-81.10273889	23.28248611	25	1000	2008	1	19	0
3210	-81.10273889	23.28248611	25	1000	2008	2	17	0
3210	-81.10273889	23.28248611	25	1000	2008	3	18	0
3210	-81.10273889	23.28248611	25	1000	2008	4	17	0
3210	-81.10273889	23.28248611	25	1000	2008	5	16	0
3210	-81.10273889	23.28248611	25	1000	2008	6	15	0
3210	-81.10273889	23.28248611	25	1000	2008	7	15	0
3210	-81.10273889	23.28248611	25	1000	2008	8	13	0
3210	-81.10273889	23.28248611	25	1000	2008	9	12	0
3210	-81.10273889	23.28248611	25	1000	2008	10	11	0
3210	-81.10273889	23.28248611	25	1000	2008	11	10	0
3210	-81.10273889	23.28248611	25	1000	2008	12	9	0
3211	-81.12115833	23.27391667	25	1000	2004	1	18	0
3211	-81.12115833	23.27391667	25	1000	2004	2	17	0
3211	-81.12115833	23.27391667	25	1000	2004	3	17	0
3211	-81.12115833	23.27391667	25	1000	2004	4	16	0
3211	-81.12115833	23.27391667	25	1000	2004	5	16	0
3211	-81.12115833	23.27391667	25	1000	2004	6	14	0
3211	-81.12115833	23.27391667	25	1000	2004	7	14	0
3211	-81.12115833	23.27391667	25	1000	2004	8	13	0
3211	-81.12115833	23.27391667	25	1000	2004	9	11	0
3211	-81.12115833	23.27391667	25	1000	2004	10	11	0
3211	-81.12115833	23.27391667	25	1000	2004	11	9	0
3211	-81.12115833	23.27391667	25	1000	2004	12	9	0
3211	-81.12115833	23.27391667	25	1000	2005	1	22	0
3211	-81.12115833	23.27391667	25	1000	2005	2	20	0
3211	-81.12115833	23.27391667	25	1000	2005	3	22	0
3211	-81.12115833	23.27391667	25	1000	2005	4	21	0
3211	-81.12115833	23.27391667	25	1000	2005	5	20	0
3211	-81.12115833	23.27391667	25	1000	2005	6	18	0
3211	-81.12115833	23.27391667	25	1000	2005	7	18	0
3211	-81.12115833	23.27391667	25	1000	2005	8	16	0
3211	-81.12115833	23.27391667	25	1000	2005	9	14	0
3211	-81.12115833	23.27391667	25	1000	2005	10	14	0
3211	-81.12115833	23.27391667	25	1000	2005	11	12	0
3211	-81.12115833	23.27391667	25	1000	2005	12	12	0
3211	-81.12115833	23.27391667	25	1000	2006	1	11	0
3211	-81.12115833	23.27391667	25	1000	2006	2	9	0
3211	-81.12115833	23.27391667	25	1000	2006	3	11	0
3211	-81.12115833	23.27391667	25	1000	2006	4	10	0
3211	-81.12115833	23.27391667	25	1000	2006	5	10	0
3211	-81.12115833	23.27391667	25	1000	2006	6	8	0
3211	-81.12115833	23.27391667	25	1000	2006	7	7	0
3211	-81.12115833	23.27391667	25	1000	2006	8	6	0
3211	-81.12115833	23.27391667	25	1000	2006	9	4	0
3211	-81.12115833	23.27391667	25	1000	2006	10	3	0
3211	-81.12115833	23.27391667	25	1000	2006	11	2	0
3211	-81.12115833	23.27391667	25	1000	2006	12	1	0
3211	-81.12115833	23.27391667	25	1000	2006	12	31	0
3211	-81.12115833	23.27391667	25	1000	2007	1	30	0
3211	-81.12115833	23.27391667	25	1000	2007	2	28	0
3211	-81.12115833	23.27391667	25	1000	2007	3	30	0
3211	-81.12115833	23.27391667	25	1000	2007	4	29	0
3211	-81.12115833	23.27391667	25	1000	2007	5	28	0
3211	-81.12115833	23.27391667	25	1000	2007	6	27	0
3211	-81.12115833	23.27391667	25	1000	2007	7	26	0
3211	-81.12115833	23.27391667	25	1000	2007	8	25	0
3211	-81.12115833	23.27391667	25	1000	2007	9	23	0
3211	-81.12115833	23.27391667	25	1000	2007	10	22	0
3211	-81.12115833	23.27391667	25	1000	2007	11	21	0
3211	-81.12115833	23.27391667	25	1000	2007	12	20	0
3211	-81.12115833	23.27391667	25	1000	2008	1	19	0
3211	-81.12115833	23.27391667	25	1000	2008	2	17	0
3211	-81.12115833	23.27391667	25	1000	2008	3	18	0
3211	-81.12115833	23.27391667	25	1000	2008	4	17	0
3211	-81.12115833	23.27391667	25	1000	2008	5	16	0
3211	-81.12115833	23.27391667	25	1000	2008	6	15	0
3211	-81.12115833	23.27391667	25	1000	2008	7	15	0
3211	-81.12115833	23.27391667	25	1000	2008	8	13	0
3211	-81.12115833	23.27391667	25	1000	2008	9	12	0
3211	-81.12115833	23.27391667	25	1000	2008	10	11	0
3211	-81.12115833	23.27391667	25	1000	2008	11	10	0
3211	-81.12115833	23.27391667	25	1000	2008	12	9	0
3212	-81.17365833	23.24836389	25	1000	2004	1	18	0
3212	-81.17365833	23.24836389	25	1000	2004	2	17	0
3212	-81.17365833	23.24836389	25	1000	2004	3	17	0
3212	-81.17365833	23.24836389	25	1000	2004	4	16	0
3212	-81.17365833	23.24836389	25	1000	2004	5	16	0
3212	-81.17365833	23.24836389	25	1000	2004	6	14	0
3212	-81.17365833	23.24836389	25	1000	2004	7	14	0
3212	-81.17365833	23.24836389	25	1000	2004	8	13	0
3212	-81.17365833	23.24836389	25	1000	2004	9	11	0
3212	-81.17365833	23.24836389	25	1000	2004	10	11	0
3212	-81.17365833	23.24836389	25	1000	2004	11	9	0
3212	-81.17365833	23.24836389	25	1000	2004	12	9	0
3212	-81.17365833	23.24836389	25	1000	2005	1	22	0
3212	-81.17365833	23.24836389	25	1000	2005	2	20	0
3212	-81.17365833	23.24836389	25	1000	2005	3	22	0
3212	-81.17365833	23.24836389	25	1000	2005	4	21	0
3212	-81.17365833	23.24836389	25	1000	2005	5	20	0
3212	-81.17365833	23.24836389	25	1000	2005	6	18	0
3212	-81.17365833	23.24836389	25	1000	2005	7	18	0
3212	-81.17365833	23.24836389	25	1000	2005	8	16	0
3212	-81.17365833	23.24836389	25	1000	2005	9	14	0
3212	-81.17365833	23.24836389	25	1000	2005	10	14	0
3212	-81.17365833	23.24836389	25	1000	2005	11	12	0
3212	-81.17365833	23.24836389	25	1000	2005	12	12	0
3212	-81.17365833	23.24836389	25	1000	2006	1	11	0
3212	-81.17365833	23.24836389	25	1000	2006	2	9	0
3212	-81.17365833	23.24836389	25	1000	2006	3	11	0
3212	-81.17365833	23.24836389	25	1000	2006	4	10	0
3212	-81.17365833	23.24836389	25	1000	2006	5	10	0
3212	-81.17365833	23.24836389	25	1000	2006	6	8	0
3212	-81.17365833	23.24836389	25	1000	2006	7	7	0
3212	-81.17365833	23.24836389	25	1000	2006	8	6	0
3212	-81.17365833	23.24836389	25	1000	2006	9	4	0
3212	-81.17365833	23.24836389	25	1000	2006	10	3	0
3212	-81.17365833	23.24836389	25	1000	2006	11	2	0
3212	-81.17365833	23.24836389	25	1000	2006	12	1	0
3212	-81.17365833	23.24836389	25	1000	2006	12	31	0
3212	-81.17365833	23.24836389	25	1000	2007	1	30	0
3212	-81.17365833	23.24836389	25	1000	2007	2	28	0
3212	-81.17365833	23.24836389	25	1000	2007	3	30	0
3212	-81.17365833	23.24836389	25	1000	2007	4	29	0
3212	-81.17365833	23.24836389	25	1000	2007	5	28	0
3212	-81.17365833	23.24836389	25	1000	2007	6	27	0
3212	-81.17365833	23.24836389	25	1000	2007	7	26	0
3212	-81.17365833	23.24836389	25	1000	2007	8	25	0
3212	-81.17365833	23.24836389	25	1000	2007	9	23	0
3212	-81.17365833	23.24836389	25	1000	2007	10	22	0
3212	-81.17365833	23.24836389	25	1000	2007	11	21	0
3212	-81.17365833	23.24836389	25	1000	2007	12	20	0
3212	-81.17365833	23.24836389	25	1000	2008	1	19	0
3212	-81.17365833	23.24836389	25	1000	2008	2	17	0
3212	-81.17365833	23.24836389	25	1000	2008	3	18	0
3212	-81.17365833	23.24836389	25	1000	2008	4	17	0
3212	-81.17365833	23.24836389	25	1000	2008	5	16	0
3212	-81.17365833	23.24836389	25	1000	2008	6	15	0
3212	-81.17365833	23.24836389	25	1000	2008	7	15	0
3212	-81.17365833	23.24836389	25	1000	2008	8	13	0
3212	-81.17365833	23.24836389	25	1000	2008	9	12	0
3212	-81.17365833	23.24836389	25	1000	2008	10	11	0
3212	-81.17365833	23.24836389	25	1000	2008	11	10	0
3212	-81.17365833	23.24836389	25	1000	2008	12	9	0
3213	-81.18842778	23.23497222	25	1000	2004	1	18	0
3213	-81.18842778	23.23497222	25	1000	2004	2	17	0
3213	-81.18842778	23.23497222	25	1000	2004	3	17	0
3213	-81.18842778	23.23497222	25	1000	2004	4	16	0
3213	-81.18842778	23.23497222	25	1000	2004	5	16	0
3213	-81.18842778	23.23497222	25	1000	2004	6	14	0
3213	-81.18842778	23.23497222	25	1000	2004	7	14	0
3213	-81.18842778	23.23497222	25	1000	2004	8	13	0
3213	-81.18842778	23.23497222	25	1000	2004	9	11	0
3213	-81.18842778	23.23497222	25	1000	2004	10	11	0
3213	-81.18842778	23.23497222	25	1000	2004	11	9	0
3213	-81.18842778	23.23497222	25	1000	2004	12	9	0
3213	-81.18842778	23.23497222	25	1000	2005	1	22	0
3213	-81.18842778	23.23497222	25	1000	2005	2	20	0
3213	-81.18842778	23.23497222	25	1000	2005	3	22	0
3213	-81.18842778	23.23497222	25	1000	2005	4	21	0
3213	-81.18842778	23.23497222	25	1000	2005	5	20	0
3213	-81.18842778	23.23497222	25	1000	2005	6	18	0
3213	-81.18842778	23.23497222	25	1000	2005	7	18	0
3213	-81.18842778	23.23497222	25	1000	2005	8	16	0
3213	-81.18842778	23.23497222	25	1000	2005	9	14	0
3213	-81.18842778	23.23497222	25	1000	2005	10	14	0
3213	-81.18842778	23.23497222	25	1000	2005	11	12	0
3213	-81.18842778	23.23497222	25	1000	2005	12	12	0
3213	-81.18842778	23.23497222	25	1000	2006	1	11	0
3213	-81.18842778	23.23497222	25	1000	2006	2	9	0
3213	-81.18842778	23.23497222	25	1000	2006	3	11	0
3213	-81.18842778	23.23497222	25	1000	2006	4	10	0
3213	-81.18842778	23.23497222	25	1000	2006	5	10	0
3213	-81.18842778	23.23497222	25	1000	2006	6	8	0
3213	-81.18842778	23.23497222	25	1000	2006	7	7	0
3213	-81.18842778	23.23497222	25	1000	2006	8	6	0
3213	-81.18842778	23.23497222	25	1000	2006	9	4	0
3213	-81.18842778	23.23497222	25	1000	2006	10	3	0
3213	-81.18842778	23.23497222	25	1000	2006	11	2	0
3213	-81.18842778	23.23497222	25	1000	2006	12	1	0
3213	-81.18842778	23.23497222	25	1000	2006	12	31	0
3213	-81.18842778	23.23497222	25	1000	2007	1	30	0
3213	-81.18842778	23.23497222	25	1000	2007	2	28	0
3213	-81.18842778	23.23497222	25	1000	2007	3	30	0
3213	-81.18842778	23.23497222	25	1000	2007	4	29	0
3213	-81.18842778	23.23497222	25	1000	2007	5	28	0
3213	-81.18842778	23.23497222	25	1000	2007	6	27	0
3213	-81.18842778	23.23497222	25	1000	2007	7	26	0
3213	-81.18842778	23.23497222	25	1000	2007	8	25	0
3213	-81.18842778	23.23497222	25	1000	2007	9	23	0
3213	-81.18842778	23.23497222	25	1000	2007	10	22	0
3213	-81.18842778	23.23497222	25	1000	2007	11	21	0
3213	-81.18842778	23.23497222	25	1000	2007	12	20	0
3213	-81.18842778	23.23497222	25	1000	2008	1	19	0
3213	-81.18842778	23.23497222	25	1000	2008	2	17	0
3213	-81.18842778	23.23497222	25	1000	2008	3	18	0
3213	-81.18842778	23.23497222	25	1000	2008	4	17	0
3213	-81.18842778	23.23497222	25	1000	2008	5	16	0
3213	-81.18842778	23.23497222	25	1000	2008	6	15	0
3213	-81.18842778	23.23497222	25	1000	2008	7	15	0
3213	-81.18842778	23.23497222	25	1000	2008	8	13	0
3213	-81.18842778	23.23497222	25	1000	2008	9	12	0
3213	-81.18842778	23.23497222	25	1000	2008	10	11	0
3213	-81.18842778	23.23497222	25	1000	2008	11	10	0
3213	-81.18842778	23.23497222	25	1000	2008	12	9	0
3214	-81.20431389	23.22363056	25	1000	2004	1	18	0
3214	-81.20431389	23.22363056	25	1000	2004	2	17	0
3214	-81.20431389	23.22363056	25	1000	2004	3	17	0
3214	-81.20431389	23.22363056	25	1000	2004	4	16	0
3214	-81.20431389	23.22363056	25	1000	2004	5	16	0
3214	-81.20431389	23.22363056	25	1000	2004	6	14	0
3214	-81.20431389	23.22363056	25	1000	2004	7	14	0
3214	-81.20431389	23.22363056	25	1000	2004	8	13	0
3214	-81.20431389	23.22363056	25	1000	2004	9	11	0
3214	-81.20431389	23.22363056	25	1000	2004	10	11	0
3214	-81.20431389	23.22363056	25	1000	2004	11	9	0
3214	-81.20431389	23.22363056	25	1000	2004	12	9	0
3214	-81.20431389	23.22363056	25	1000	2005	1	22	0
3214	-81.20431389	23.22363056	25	1000	2005	2	20	0
3214	-81.20431389	23.22363056	25	1000	2005	3	22	0
3214	-81.20431389	23.22363056	25	1000	2005	4	21	0
3214	-81.20431389	23.22363056	25	1000	2005	5	20	0
3214	-81.20431389	23.22363056	25	1000	2005	6	18	0
3214	-81.20431389	23.22363056	25	1000	2005	7	18	0
3214	-81.20431389	23.22363056	25	1000	2005	8	16	0
3214	-81.20431389	23.22363056	25	1000	2005	9	14	0
3214	-81.20431389	23.22363056	25	1000	2005	10	14	0
3214	-81.20431389	23.22363056	25	1000	2005	11	12	0
3214	-81.20431389	23.22363056	25	1000	2005	12	12	0
3214	-81.20431389	23.22363056	25	1000	2006	1	11	0
3214	-81.20431389	23.22363056	25	1000	2006	2	9	0
3214	-81.20431389	23.22363056	25	1000	2006	3	11	0
3214	-81.20431389	23.22363056	25	1000	2006	4	10	0
3214	-81.20431389	23.22363056	25	1000	2006	5	10	0
3214	-81.20431389	23.22363056	25	1000	2006	6	8	0
3214	-81.20431389	23.22363056	25	1000	2006	7	7	0
3214	-81.20431389	23.22363056	25	1000	2006	8	6	0
3214	-81.20431389	23.22363056	25	1000	2006	9	4	0
3214	-81.20431389	23.22363056	25	1000	2006	10	3	0
3214	-81.20431389	23.22363056	25	1000	2006	11	2	0
3214	-81.20431389	23.22363056	25	1000	2006	12	1	0
3214	-81.20431389	23.22363056	25	1000	2006	12	31	0
3214	-81.20431389	23.22363056	25	1000	2007	1	30	0
3214	-81.20431389	23.22363056	25	1000	2007	2	28	0
3214	-81.20431389	23.22363056	25	1000	2007	3	30	0
3214	-81.20431389	23.22363056	25	1000	2007	4	29	0
3214	-81.20431389	23.22363056	25	1000	2007	5	28	0
3214	-81.20431389	23.22363056	25	1000	2007	6	27	0
3214	-81.20431389	23.22363056	25	1000	2007	7	26	0
3214	-81.20431389	23.22363056	25	1000	2007	8	25	0
3214	-81.20431389	23.22363056	25	1000	2007	9	23	0
3214	-81.20431389	23.22363056	25	1000	2007	10	22	0
3214	-81.20431389	23.22363056	25	1000	2007	11	21	0
3214	-81.20431389	23.22363056	25	1000	2007	12	20	0
3214	-81.20431389	23.22363056	25	1000	2008	1	19	0
3214	-81.20431389	23.22363056	25	1000	2008	2	17	0
3214	-81.20431389	23.22363056	25	1000	2008	3	18	0
3214	-81.20431389	23.22363056	25	1000	2008	4	17	0
3214	-81.20431389	23.22363056	25	1000	2008	5	16	0
3214	-81.20431389	23.22363056	25	1000	2008	6	15	0
3214	-81.20431389	23.22363056	25	1000	2008	7	15	0
3214	-81.20431389	23.22363056	25	1000	2008	8	13	0
3214	-81.20431389	23.22363056	25	1000	2008	9	12	0
3214	-81.20431389	23.22363056	25	1000	2008	10	11	0
3214	-81.20431389	23.22363056	25	1000	2008	11	10	0
3214	-81.20431389	23.22363056	25	1000	2008	12	9	0
3215	-81.24008611	23.20960833	25	1000	2004	1	18	0
3215	-81.24008611	23.20960833	25	1000	2004	2	17	0
3215	-81.24008611	23.20960833	25	1000	2004	3	17	0
3215	-81.24008611	23.20960833	25	1000	2004	4	16	0
3215	-81.24008611	23.20960833	25	1000	2004	5	16	0
3215	-81.24008611	23.20960833	25	1000	2004	6	14	0
3215	-81.24008611	23.20960833	25	1000	2004	7	14	0
3215	-81.24008611	23.20960833	25	1000	2004	8	13	0
3215	-81.24008611	23.20960833	25	1000	2004	9	11	0
3215	-81.24008611	23.20960833	25	1000	2004	10	11	0
3215	-81.24008611	23.20960833	25	1000	2004	11	9	0
3215	-81.24008611	23.20960833	25	1000	2004	12	9	0
3215	-81.24008611	23.20960833	25	1000	2005	1	22	0
3215	-81.24008611	23.20960833	25	1000	2005	2	20	0
3215	-81.24008611	23.20960833	25	1000	2005	3	22	0
3215	-81.24008611	23.20960833	25	1000	2005	4	21	0
3215	-81.24008611	23.20960833	25	1000	2005	5	20	0
3215	-81.24008611	23.20960833	25	1000	2005	6	18	0
3215	-81.24008611	23.20960833	25	1000	2005	7	18	0
3215	-81.24008611	23.20960833	25	1000	2005	8	16	0
3215	-81.24008611	23.20960833	25	1000	2005	9	14	0
3215	-81.24008611	23.20960833	25	1000	2005	10	14	0
3215	-81.24008611	23.20960833	25	1000	2005	11	12	0
3215	-81.24008611	23.20960833	25	1000	2005	12	12	0
3215	-81.24008611	23.20960833	25	1000	2006	1	11	0
3215	-81.24008611	23.20960833	25	1000	2006	2	9	0
3215	-81.24008611	23.20960833	25	1000	2006	3	11	0
3215	-81.24008611	23.20960833	25	1000	2006	4	10	0
3215	-81.24008611	23.20960833	25	1000	2006	5	10	0
3215	-81.24008611	23.20960833	25	1000	2006	6	8	0
3215	-81.24008611	23.20960833	25	1000	2006	7	7	0
3215	-81.24008611	23.20960833	25	1000	2006	8	6	0
3215	-81.24008611	23.20960833	25	1000	2006	9	4	0
3215	-81.24008611	23.20960833	25	1000	2006	10	3	0
3215	-81.24008611	23.20960833	25	1000	2006	11	2	0
3215	-81.24008611	23.20960833	25	1000	2006	12	1	0
3215	-81.24008611	23.20960833	25	1000	2006	12	31	0
3215	-81.24008611	23.20960833	25	1000	2007	1	30	0
3215	-81.24008611	23.20960833	25	1000	2007	2	28	0
3215	-81.24008611	23.20960833	25	1000	2007	3	30	0
3215	-81.24008611	23.20960833	25	1000	2007	4	29	0
3215	-81.24008611	23.20960833	25	1000	2007	5	28	0
3215	-81.24008611	23.20960833	25	1000	2007	6	27	0
3215	-81.24008611	23.20960833	25	1000	2007	7	26	0
3215	-81.24008611	23.20960833	25	1000	2007	8	25	0
3215	-81.24008611	23.20960833	25	1000	2007	9	23	0
3215	-81.24008611	23.20960833	25	1000	2007	10	22	0
3215	-81.24008611	23.20960833	25	1000	2007	11	21	0
3215	-81.24008611	23.20960833	25	1000	2007	12	20	0
3215	-81.24008611	23.20960833	25	1000	2008	1	19	0
3215	-81.24008611	23.20960833	25	1000	2008	2	17	0
3215	-81.24008611	23.20960833	25	1000	2008	3	18	0
3215	-81.24008611	23.20960833	25	1000	2008	4	17	0
3215	-81.24008611	23.20960833	25	1000	2008	5	16	0
3215	-81.24008611	23.20960833	25	1000	2008	6	15	0
3215	-81.24008611	23.20960833	25	1000	2008	7	15	0
3215	-81.24008611	23.20960833	25	1000	2008	8	13	0
3215	-81.24008611	23.20960833	25	1000	2008	9	12	0
3215	-81.24008611	23.20960833	25	1000	2008	10	11	0
3215	-81.24008611	23.20960833	25	1000	2008	11	10	0
3215	-81.24008611	23.20960833	25	1000	2008	12	9	0
3216	-81.25773889	23.20118611	25	1000	2004	1	18	0
3216	-81.25773889	23.20118611	25	1000	2004	2	17	0
3216	-81.25773889	23.20118611	25	1000	2004	3	17	0
3216	-81.25773889	23.20118611	25	1000	2004	4	16	0
3216	-81.25773889	23.20118611	25	1000	2004	5	16	0
3216	-81.25773889	23.20118611	25	1000	2004	6	14	0
3216	-81.25773889	23.20118611	25	1000	2004	7	14	0
3216	-81.25773889	23.20118611	25	1000	2004	8	13	0
3216	-81.25773889	23.20118611	25	1000	2004	9	11	0
3216	-81.25773889	23.20118611	25	1000	2004	10	11	0
3216	-81.25773889	23.20118611	25	1000	2004	11	9	0
3216	-81.25773889	23.20118611	25	1000	2004	12	9	0
3216	-81.25773889	23.20118611	25	1000	2005	1	22	0
3216	-81.25773889	23.20118611	25	1000	2005	2	20	0
3216	-81.25773889	23.20118611	25	1000	2005	3	22	0
3216	-81.25773889	23.20118611	25	1000	2005	4	21	0
3216	-81.25773889	23.20118611	25	1000	2005	5	20	0
3216	-81.25773889	23.20118611	25	1000	2005	6	18	0
3216	-81.25773889	23.20118611	25	1000	2005	7	18	0
3216	-81.25773889	23.20118611	25	1000	2005	8	16	0
3216	-81.25773889	23.20118611	25	1000	2005	9	14	0
3216	-81.25773889	23.20118611	25	1000	2005	10	14	0
3216	-81.25773889	23.20118611	25	1000	2005	11	12	0
3216	-81.25773889	23.20118611	25	1000	2005	12	12	0
3216	-81.25773889	23.20118611	25	1000	2006	1	11	0
3216	-81.25773889	23.20118611	25	1000	2006	2	9	0
3216	-81.25773889	23.20118611	25	1000	2006	3	11	0
3216	-81.25773889	23.20118611	25	1000	2006	4	10	0
3216	-81.25773889	23.20118611	25	1000	2006	5	10	0
3216	-81.25773889	23.20118611	25	1000	2006	6	8	0
3216	-81.25773889	23.20118611	25	1000	2006	7	7	0
3216	-81.25773889	23.20118611	25	1000	2006	8	6	0
3216	-81.25773889	23.20118611	25	1000	2006	9	4	0
3216	-81.25773889	23.20118611	25	1000	2006	10	3	0
3216	-81.25773889	23.20118611	25	1000	2006	11	2	0
3216	-81.25773889	23.20118611	25	1000	2006	12	1	0
3216	-81.25773889	23.20118611	25	1000	2006	12	31	0
3216	-81.25773889	23.20118611	25	1000	2007	1	30	0
3216	-81.25773889	23.20118611	25	1000	2007	2	28	0
3216	-81.25773889	23.20118611	25	1000	2007	3	30	0
3216	-81.25773889	23.20118611	25	1000	2007	4	29	0
3216	-81.25773889	23.20118611	25	1000	2007	5	28	0
3216	-81.25773889	23.20118611	25	1000	2007	6	27	0
3216	-81.25773889	23.20118611	25	1000	2007	7	26	0
3216	-81.25773889	23.20118611	25	1000	2007	8	25	0
3216	-81.25773889	23.20118611	25	1000	2007	9	23	0
3216	-81.25773889	23.20118611	25	1000	2007	10	22	0
3216	-81.25773889	23.20118611	25	1000	2007	11	21	0
3216	-81.25773889	23.20118611	25	1000	2007	12	20	0
3216	-81.25773889	23.20118611	25	1000	2008	1	19	0
3216	-81.25773889	23.20118611	25	1000	2008	2	17	0
3216	-81.25773889	23.20118611	25	1000	2008	3	18	0
3216	-81.25773889	23.20118611	25	1000	2008	4	17	0
3216	-81.25773889	23.20118611	25	1000	2008	5	16	0
3216	-81.25773889	23.20118611	25	1000	2008	6	15	0
3216	-81.25773889	23.20118611	25	1000	2008	7	15	0
3216	-81.25773889	23.20118611	25	1000	2008	8	13	0
3216	-81.25773889	23.20118611	25	1000	2008	9	12	0
3216	-81.25773889	23.20118611	25	1000	2008	10	11	0
3216	-81.25773889	23.20118611	25	1000	2008	11	10	0
3216	-81.25773889	23.20118611	25	1000	2008	12	9	0
